# Supplementary material for: Data analysis of PD-1 antibody in the treatment of melanoma patients
Source: Data Brief. 2020 Apr 12;30:105523. doi: 10.1016/j.dib.2020.105523 (PMC7168734; doi:10.1016/j.dib.2020.105523)
Supplement: Supplementary file 1 [file mmc1.xlsx]

## Sheet: FPKM
Gene	Pt1.baseline	Pt2.baseline	Pt4.baseline	Pt5.baseline	Pt6.baseline	Pt7.baseline	Pt8.baseline	Pt9.baseline	Pt10.baseline	Pt12.baseline	Pt13.baseline	Pt14.baseline	Pt15.baseline	Pt16.OnTx	Pt19.baseline	Pt20.baseline	Pt22.baseline	Pt23.baseline	Pt25.baseline	Pt27A.baseline	Pt27B.baseline	Pt28.baseline	Pt29.baseline	Pt31.baseline	Pt32.baseline	Pt35.baseline	Pt37.baseline	Pt38.baseline
A1BG	8.02538	317.594	5.7473	6.85957	1.56347	21.5659	11.3705	8.15681	4.34675	6.50871	7.2914	5.73269	32.1748	13.646	20.1598	15.924	3.70241	12.2101	40.4089	6.09381	7.19175	8.59599	5.46034	14.7886	17.3772	11.6442	15.0003	4.47517
A1BG-AS1	0.677503	28.3782	0.471394	0.347623	0.20176	8.92624	3.85312	2.53961	1.91435	4.79793	0.410501	2.00497	0.754856	0.541388	1.2813	3.91686	0.413351	0.83761	0.441924	0.265769	0.513015	1.31475	3.15518	0.254531	0.67323	0.718414	0.388571	0.253978
A1CF	0	18.1094	0	0	0.0112762	0	0.00326287	0.00139822	0	0	0	0.00436365	0.00173624	0.00969998	0	0.00270216	0	0.00157014	0	0	0.0017679	0.188226	0.00951861	0	0	0	0	0
A2M	185.304	455.16	81.0082	41.4106	136.163	44.6694	119.017	232.675	501.697	530.237	661.138	46.7263	189.719	206.383	77.1651	110.73	196.716	239.522	300.813	390.3	364.514	67.1145	557.991	50.436	121.544	55.7139	39.6673	495.157
A2M-AS1	0.363531	2.86445	0.201285	0.0408208	0.417423	1.03947	3.12602	4.2168	1.48985	1.86852	1.01877	0.210495	1.8318	0.547543	0.693299	1.85007	0.709898	1.12785	2.51109	0.397716	0.284776	0.6277	1.29522	0.129179	0.824253	0.172745	1.58721	1.04958
A2ML1	0.0141338	0.0126918	0.0225053	0.00383668	0	0.01084	0.044663	0.447586	0.0308007	0.00737025	0	0	0.005575	0.079533	0	0.0725139	0.0469472	0.0113231	0.00993835	0.0503849	0.0118671	182.201	0.0100677	0	0	0	0	0
A2MP1	0.0687224	0.0248548	0.0337706	0	0.0138759	0.0392774	0.0658692	0.276618	0.0561475	0.0184054	0.0285702	0.0645812	0.0174198	0	0	0.0239281	0.154596	0.0878996	0.0223063	0.0119936	0.0406096	0.23039	0.0520352	0.0666558	0	0	0	0.0550511
A3GALT2	0	0.036931	0.0194921	0	0	0	0	0.0777165	0.17804	0.0596672	0.123011	0.0848816	0	0	0	0	0.0189576	0	0	0.0568635	0.406481	0.060645	0.088457	0.180124	0.19853	0	0	0.133616
A4GALT	6.55749	0.472773	0.610117	0.624096	0.991819	1.53116	6.75345	4.76457	26.1996	2.18771	8.53571	4.68844	1.81222	3.64307	9.69009	2.65867	6.85203	5.52609	3.70974	1.91478	1.02019	6.54246	1.84292	9.89099	34.6603	1.72032	1.17119	7.69154
A4GNT	0.0249235	0.107477	0.010961	0	0	0.0125048	0	0.0516466	0.0250319	0.24887	0.333757	0.11328	0.088133	0	0	0.0177611	0.0631352	0.0422213	0	0	0.0206447	0	0.0124039	0	0	0	0	0
AA06	0	0	0	0	0	0	0	0	0	0	0	0	0	0	0	0	0	0	0	0	0	0	0	0	0	0	0	0
AAAS	20.3992	18.5388	20.366	24.409	14.9076	17.6066	24.4953	18.8917	20.0471	15.2513	13.2086	31.8928	21.7541	14.4052	60.2925	18.2574	17.4875	17.5204	47.6575	24.7249	18.2596	19.9316	15.4149	27.4486	28.6965	17.3147	27.6339	23.1738
AACS	3.13403	2.83691	2.15164	9.04469	6.75243	7.52096	7.44295	5.52544	9.11698	20.9369	3.54686	6.02104	4.20324	6.65762	13.5445	3.79892	5.98777	8.25182	3.01932	7.72842	6.37584	20.2489	5.24418	8.36164	5.50574	5.4033	1.94968	6.89987
AACSP1	0	0	0	0.286349	0	0	0	6.47802	0	0.00993655	0	0.332344	3.97843	0.118106	0	0	0	0	0	1.43141	1.89891	0.0982521	0	0.0429504	0.632417	0	0	0
AADAC	0.0550484	60.4231	0.141466	0	0	0	0	0.525346	0.011145	0.0290807	0.0235466	3.82364	0.0231718	0.109888	0	0	0.245982	0	0.0301812	0	0	7.0575	1.12515	0	0	0	0	0
AADACL2	0.0463237	0	0	0	0	0	0	0	0	0	0.0133282	0	0	0.0630781	0	0	0	0	0	0.0105376	0.0119997	34.0063	0	0	0.0510444	0	0	0
AADACL2-AS1	0	0.0556285	0	0	0	0	0.178627	0	0	0	0	0	0	0	0	0	0	0	0	0	0	2.58994	0.0401325	0	0.174704	0	0	0
AADACL3	0	0	0	0	0	0	0	0	0	0	0	0	0	0	0	0	0	0	0	0	0	0.00870235	0	0	0	0	0	0
AADACL4	0.0204973	0	0	0	0	0	0	0	0	0.0160441	0	0	0	0	0	0	0	0	0	0	0	0	0	0	0	0	0	0
AADACP1	0.135279	0.945618	0.0690034	0.37009	0.218705	0.0194779	0.034629	0.0488999	0.0342813	0.0214403	0.0365992	6.92732	0.544536	0.407498	0.26506	0.0942846	0.122107	0	0	0.184617	0.515247	0.0534271	0.163448	0	0.2559	0.050901	0	0
AADAT	3.16567	9.33938	2.45732	4.1394	2.18692	1.2416	1.38491	2.19941	9.37312	7.16103	7.11458	0.18812	1.09588	0.45534	1.04308	0.518711	2.07273	4.43491	1.25142	0.183485	0.139231	0.504503	2.00833	1.09536	6.15927	1.09821	1.68853	0.566683
AAED1	8.02006	9.05646	4.46221	10.5026	5.31772	19.6145	6.94434	9.21153	12.4064	10.0097	12.4777	10.6887	13.85	6.69643	4.09673	9.62084	8.96057	13.5682	5.29727	12.9882	16.0223	6.42777	16.7075	7.54231	5.89971	6.99978	13.8673	10.0361
AAGAB	16.8827	12.5851	21.6877	28.5239	34.1763	11.8277	12.9606	20.8876	12.095	17.4145	14.9634	11.7102	13.2064	15.7867	11.223	12.2043	16.2459	7.91735	10.5961	15.6723	12.9794	19.1483	20.8919	12.8652	11.8978	23.6436	16.6228	16.7059
AAK1	2.11881	1.17207	1.59682	1.53807	2.38795	2.18784	2.28177	1.4368	2.3087	3.48291	2.57357	2.19177	0.792516	5.03988	1.52104	1.74387	2.97078	2.52283	0.908596	2.09875	1.73803	1.79569	1.58749	7.29579	6.03756	2.7514	3.52078	3.69697
AAMDC	16.9462	33.3287	30.9212	35.0947	17.4285	44.831	18.2533	31.2611	11.4705	14.2271	23.8442	34.0623	30.9179	21.899	40.3712	32.4701	22.7092	41.0251	80.7245	19.2629	21.0822	20.0355	20.7363	22.1306	32.2679	14.4601	62.7709	14.2708
AAMP	77.8863	41.988	59.4612	51.8853	52.691	69.1745	82.0129	73.0901	74.6599	52.3915	48.191	59.8372	68.8114	64.0826	167.216	74.8112	51.8265	54.2268	89.6573	53.9372	48.7408	92.1442	37.0638	88.8174	73.7379	80.0284	71.3328	57.2223
AANAT	0.0990755	0.0334984	0	0	0.0746028	0.121299	0.058059	0.0089891	0.0797928	0.0837075	0.0171648	0.0964974	0.149581	0.45464	0.0547005	0.107013	0.0381117	0.0471421	0.0474972	0.0677002	0.060854	0.117361	0.052636	0.0526521	0.051187	0	0.0485191	0.244506
AAR2	19.1072	14.0337	31.6196	28.4039	13.0586	31.6074	24.1946	20.195	17.9659	17.6822	12.843	23.2009	30.4168	26.6761	47.8685	29.2178	20.7939	14.3906	43.5453	18.609	21.0028	20.7486	20.9984	24.7929	24.7446	27.9832	22.1349	17.1874
AARD	0.418774	0	0.0625911	0.00858025	0.0156009	0.0125258	0.960257	2.18121	6.65189	1.51347	9.02729	0.0134894	2.07979	0.341855	0.0239016	0.191115	0.433488	1.09641	0.080285	0	0.0104446	0.0957122	0.592213	2.27377	7.09744	0.0364114	1.24622	1.63451
AARS	64.7582	36.5262	49.7664	124.052	36.6414	62.8054	61.0405	65.9333	53.1443	66.8441	62.2141	62.6968	29.4674	67.8404	75.7302	30.2116	55.5679	27.967	60.3411	45.5082	29.9052	28.0439	33.4004	102.479	37.3938	54.4257	139.172	38.7907
AARS2	4.34359	7.48933	19.678	22.6503	12.1228	5.80185	6.47898	6.94749	4.37242	4.98553	8.11995	6.15692	13.8703	8.98503	17.933	8.35	8.53976	7.89029	12.2489	8.73812	11.2291	6.48508	7.64034	18.3991	6.31382	13.8671	9.62019	7.33556
AARSD1	16.2211	25.1097	25.6966	13.6312	32.4166	15.8313	19.1017	17.8201	17.6196	15.2386	16.5128	16.1646	20.937	11.8911	30.7057	15.2684	17.9211	14.3945	33.0541	13.1844	12.4593	25.344	10.6162	27.3473	21.2422	26.9236	46.0019	14.946
AASDH	4.32362	4.29932	3.08183	5.19813	4.54136	2.76668	2.60663	3.55082	2.82301	3.5171	4.06398	2.19638	2.75747	2.42884	1.19583	3.26629	3.8315	1.76601	2.76981	4.67096	5.79415	3.75441	4.30713	0.860808	3.66045	1.44451	4.35912	4.26871
AASDHPPT	25.5846	14.9126	11.143	18.7368	28.2159	10.6868	8.01871	36.7933	42.7062	28.8039	27.1022	39.7183	21.5268	18.2084	10.3475	11.8757	25.9102	18.2648	11.747	20.1038	23.3941	13.5591	19.1494	4.82025	14.3755	13.7495	17.1636	18.6686
AASS	4.32262	6.05032	1.56573	3.3125	15.7895	3.94366	9.46775	6.90201	3.70039	11.7635	7.8016	5.10731	6.29619	3.83652	3.57812	4.47085	6.79181	5.86019	1.75156	6.28589	9.91105	7.34147	10.0115	2.02481	6.8737	4.33745	2.8495	3.66264
AATF	30.1176	27.1923	45.1766	13.2393	27.002	24.7143	28.1794	26.7717	28.6219	18.6076	26.5522	42.9087	26.2766	31.7452	64.8504	16.7465	24.5248	31.6032	64.4196	32.2195	27.8153	31.3163	17.2781	69.1259	18.6769	36.2604	70.8342	35.03
AATK	0.34477	3.06991	2.18713	0.104457	4.9225	2.00834	3.48649	2.55308	6.56662	34.6875	1.91172	0.202959	2.87968	4.16884	10.4415	3.53681	1.52988	2.75108	6.44302	0.632309	0.670108	0.706479	1.89474	1.2365	1.68644	8.31451	8.75231	0.944787
AATK-AS1	0	0	0.0442467	0	0.0068564	0.0188834	0	0	0	0.0682095	0	0	0.0210046	0	0	0.0260238	0	0	0	0	0	0	0.0266133	0	0	0	0	0
ABAT	1.57568	70.4077	0.792601	2.54371	1.6748	0.999899	2.13487	0.739975	1.7611	0.168761	2.30967	0.350626	0.307667	3.19155	0.426324	0.960762	1.33251	0.958367	0.311063	2.37608	3.40878	1.57374	1.17725	0.307821	0.316215	0.263871	0.343146	3.28478
ABCA1	2.3198	5.92464	5.00157	0.312211	9.41338	4.37773	3.20798	2.65422	9.97815	4.25247	14.2002	10.5427	3.25415	5.34558	0.494661	5.40986	16.691	4.93366	2.46706	6.97414	7.97806	6.39515	6.34942	0.789265	2.39281	2.22747	0.208414	1.72799
ABCA10	0.281851	0.278812	0.0568642	0.0310398	0.058534	0.235029	0.657519	0.481415	0.248481	0.229952	0.254919	0.115166	0.168765	0.0273199	0.0793543	0.587547	0.750592	0.29952	0.0775673	0.49256	0.927076	0.326993	0.399637	0.0629489	2.27235	0.202589	0.0849868	0.040509
ABCA11P	0.855274	2.47206	3.48882	2.55356	2.77777	1.70676	3.1374	2.13679	1.74569	0.786262	2.3362	3.85689	2.66823	1.74532	2.13251	2.628	3.5641	1.62851	2.72739	2.41798	2.88116	2.00061	2.46923	0.972174	2.45604	3.28819	1.12642	3.25984
ABCA12	0	0.00394229	0.0518057	0.0152441	0.168382	0.00973837	0.0156855	0.00321604	0.00697479	0.00249696	0.033784	0	0.0133497	0.0284501	0	0.0064705	0.0518557	0.0327866	0.011618	0.021714	0.0225516	35.4504	0.00474288	0.00954654	0.0258636	0.00623032	0.0439667	0
ABCA13	0.0242682	0.0315534	0.042726	0.180229	0.147531	0.029605	0.0109683	0.361106	3.23668	0.519846	0.602307	0.0080695	0.100328	0.160895	0	0	0.114287	0.354202	0.00929825	0.0157717	0.0301059	0.0252122	0.019858	0.0100216	0.0835886	0.0731881	0.0176547	0
ABCA17P	0.241212	0.0543439	0.133698	0.110811	0.140264	0.119025	0.553639	0.12068	0.182807	0.0157828	0.102125	0.0297185	0.852197	0.0219327	0.0625052	0.198904	0.0167021	0.143412	0.612837	0.0367791	0.0276418	0.018174	0.757415	0.46297	0	0.109156	0.113307	0.0393948
ABCA2	8.63894	15.4306	5.06011	3.89003	3.70657	13.3949	14.1089	5.27641	26.5863	7.92438	10.3788	5.85075	5.3258	3.73718	11.9517	10.8203	3.2306	11.4739	8.44563	12.3269	17.0697	3.11812	8.79482	3.99736	8.59983	3.09348	31.5276	9.2643
ABCA3	11.865	5.84952	14.3402	6.45493	5.90274	14.0661	6.69639	4.38971	7.09575	0.570024	3.12525	6.10891	10.7379	0.686891	16.5695	1.81888	1.04048	1.60634	3.02518	12.589	11.1894	0.729995	26.229	0.989579	0.467458	0.797787	18.0362	5.43133
ABCA4	0.0176089	0.0324699	0.0107506	0.0153767	0.0193606	0.0499184	0.0124604	0.00401946	0.0378966	0.00791175	0.0472515	0.102865	0.460268	0.240707	0.0156798	0.0126378	0.0491033	0.0450308	0.00394241	0.00994964	0.0089109	0.158637	0.0255504	0.0230406	0.41848	0.0593621	0	0.0456257
ABCA5	1.11947	5.0995	1.64203	1.69817	1.25879	3.83611	5.10526	3.72119	3.9656	1.28788	3.04704	0.194317	1.91112	1.71437	1.64074	6.90116	1.68036	1.62219	0.708646	11.2563	19.3979	2.6387	6.14527	0.314683	1.71847	6.28159	3.38969	1.76357
ABCA6	3.08544	9.23386	0.16958	0.0346513	0.0725236	0.105419	0.445016	2.53446	20.081	1.97632	9.58038	0.631072	0.159496	0.206515	0.281031	0.299909	3.15666	0.129282	0.186007	0.540417	0.199991	0.360079	1.03449	0.0781347	4.26543	0.210252	0.072709	3.43367
ABCA7	2.84815	1.2492	0.692604	2.67821	1.19822	7.45284	1.91195	1.41125	1.4543	2.75927	3.47023	1.23843	3.75515	3.04832	5.29877	4.88122	2.11578	3.86479	3.3111	2.88947	2.92683	7.20456	5.44149	1.21684	4.68365	1.07337	4.78469	10.5297
ABCA8	2.67996	5.99889	1.92142	0.113975	0.081284	0.125607	6.15726	3.98949	0.338545	1.66231	16.7908	0.952495	0.188969	0.029644	0.457031	0.157779	3.76719	0.0413345	0.216279	4.95556	33.3558	0.377392	1.80976	0	17.4864	0.0201892	0.014167	1.10062
ABCA9	1.26456	2.79254	0.319514	0.0931935	0.0620496	0.0366397	0.787848	1.01214	1.25893	0.658932	1.78304	0.414247	0.19552	0.0247586	0.193439	0.493629	2.4819	0.26979	0.212275	8.75291	12.1101	0.145747	0.842139	0.112466	1.4906	0.194809	0.120314	0.173811
ABCB1	1.67231	4.80124	0.291341	0.379705	4.94625	57.4389	1.86535	0.385589	0.306171	1.07405	0.962245	0.230447	0.5625	1.62993	0.280983	1.96721	1.1262	0.6875	0.316929	0.596039	0.355754	0.670695	1.4277	1.34372	0.744879	0.340454	0.148	1.88134
ABCB10	10.5076	11.7848	5.25197	17.6436	4.7996	7.507	8.24417	7.34169	12.479	9.75434	5.87882	8.379	12.2002	2.92478	4.85055	9.56696	8.54396	4.95346	3.27625	12.5362	14.5335	6.80213	8.81954	0.641401	3.13646	5.21606	1.54354	4.79832
ABCB11	0.00547264	5.59577	0.0036137	0	0.00612545	0	0.0242644	0.0360368	0.00818398	0	0.00946366	0.00627356	0	0	0	0.0327673	0.00329722	0	0	0.115566	0.0571388	0.132153	0.0037622	0	0.0141457	0	0.0150666	0.114833
ABCB4	0.268479	16.5713	0.509147	0.0584483	9.12464	9.82897	1.86556	0.407929	2.75307	8.50816	7.4219	0.129158	3.17188	1.90488	1.20478	0.278938	0.795736	1.27965	0.245043	0.480811	0.390485	0.45694	0.853331	6.12128	0.780239	0.69451	0.855382	5.5161
ABCB5	81.0121	224.916	148.146	77.4605	37.9216	0.144195	68.2348	0.878699	0.241692	0.038572	0.244371	0.0366449	67.9034	43.4167	15.7014	27.549	11.091	28.7371	2.47581	67.1234	85.5225	2.92888	108.591	25.6874	0.169928	18.3156	8.89406	0.886466
ABCB6	5.39185	9.08338	10.3825	5.7162	5.41576	16.2728	16.5938	6.24622	18.7509	5.29195	4.49691	5.6109	31.21	8.8392	72.1586	9.92169	8.97958	23.1545	32.5003	5.86497	5.7971	16.6245	9.96368	21.5755	15.7431	30.2005	48.8991	10.826
ABCB7	7.79978	12.9991	8.11246	11.6909	17.225	6.04599	8.9795	12.8652	7.30602	3.59795	7.12869	10.3637	6.50408	8.52197	1.8861	8.17559	8.1001	5.71955	4.20207	10.7973	14.9099	8.31804	7.81707	4.50768	5.42938	6.99025	14.0088	11.708
ABCB8	4.77689	6.93816	7.28004	3.02351	9.0387	6.39195	12.0963	10.8445	6.20493	14.6108	5.73068	4.72834	27.5636	5.13052	41.8875	9.71933	8.69841	20.2875	13.9381	4.67544	3.41401	8.1483	8.57792	33.215	9.37608	10.933	6.99116	7.34447
ABCB9	4.36881	1.19305	1.61427	3.7737	1.78469	1.16671	4.82838	1.53714	3.60256	9.24767	2.14785	1.19396	1.47161	3.71584	13.4992	0.962382	1.07025	3.52501	3.40308	1.07686	1.09809	1.3194	1.12311	6.27676	2.46349	4.54956	6.5828	2.94499
ABCC1	6.17033	5.114	14.9292	8.58064	10.1943	6.79393	8.38897	3.33765	9.05688	1.0552	5.81747	14.7736	4.8549	11.1992	9.10235	6.92973	7.45769	8.82218	9.45424	8.29297	7.82789	20.0104	3.96225	11.7857	5.2198	5.94235	5.84064	14.4439
ABCC10	3.30073	3.77246	9.55491	11.4854	3.18305	7.47607	4.15028	3.63415	2.56414	4.22685	5.96769	6.02273	6.48415	6.21876	12.7363	6.55101	6.34497	5.77633	13.4338	3.99744	4.03167	5.29473	7.46439	5.68435	7.34716	14.8404	10.4926	4.27966
ABCC11	0.0422457	15.6738	12.5394	0.183266	0.0350471	0.227059	0.963418	0.251989	0.206466	0.0177411	0.100581	0.028112	0.263936	0.0675382	0.0353588	7.1187	0.433896	0.0388169	0.0899721	6.45983	10.0836	0.408518	1.46261	0	0.038675	0.102443	0.19263	0.167545
ABCC12	0	0.740665	0.159397	0	0	0.00408249	0.0084701	0	0.0198017	0	0	0.661648	0.00419384	0	0	0.0684962	0	0.00355109	0	0.00276355	0	0.0064312	0.0070738	0	0	0	0	0
ABCC13	0	0	0	0	0.031892	0	0	0	0	0	0	0	0	0	0	0	0	0.0640675	0	0	0	0	0	0	0	0	0	0
ABCC2	2.49478	18.5903	0.198466	11.7712	18.6941	5.43529	0.062027	0.115225	0.0725475	1.29743	0.11567	0.114571	6.19029	0.670094	0.920773	0.295278	0.352204	0.887266	0.869446	4.23429	4.99078	0.709584	0.372167	2.81125	0.0541473	6.67745	15.7315	0.787928
ABCC3	0.93691	10.4415	0.368845	0.1876	1.60798	0.606945	0.720109	0.917264	2.27763	2.91994	3.18281	0.550096	0.704116	1.15847	1.45637	1.94816	4.13837	2.72312	0.339017	0.743947	0.648925	5.80661	2.26992	0.516557	1.18919	0.325791	0.204285	5.0268
ABCC4	4.71933	2.80004	0.984751	5.70462	12.0176	3.17708	5.36977	7.88137	8.69873	4.49967	2.10888	5.46751	2.02181	4.56373	1.14958	4.07228	2.9453	2.66954	1.92799	0.821706	0.64814	1.43937	5.73022	2.78157	0.790673	5.87228	2.11964	2.84963
ABCC5	10.6816	8.31553	19.0282	11.5066	11.6236	23.6575	18.5336	7.0037	11.8955	9.86535	7.24293	13.0366	26.7487	13.7603	17.9187	9.79905	11.718	14.9565	11.9	8.40287	13.856	11.5406	21.4246	4.93205	5.22797	10.5474	7.61902	6.71992
ABCC5-AS1	0	0	0	0	0	0	0	0	0	0	0	0	0.094443	0	0	0	0	0	0	0	0.0752765	0	0.083349	0	0	0	0	0
ABCC6	0.0387371	13.3541	0.0622855	0.022855	0.00472933	0.20995	0.0109933	1.92354	0.0660628	0.0399359	0.0523397	0.359951	0.0691704	0.160819	0.173391	0.142546	0.072526	0.765342	0.0205029	0.169332	0.112469	0.262525	1.10318	0.162507	0.566774	0.103202	0	0.123121
ABCC6P1	0.0108527	6.44728	0.0435533	0	0	0.0972616	0.043575	0.0469996	0.0110153	0	0.0190385	0.0204232	0	0.0305645	0	0.0202394	0	0.062756	0	0.0221403	0.0124706	0.0472962	0.342353	0	0.0278613	0	0	0.0255558
ABCC6P2	0.0222544	1.11935	0.0822059	0.0234564	0	0.214143	0	0.131031	0.0907868	0.109872	0.0266582	0.589884	0.0419348	0.1471	0.070215	0.110789	0.0261601	0.786156	0	0.0574009	0.0317294	0	0.450443	0.164158	0.786392	0.108188	0	0.125794
ABCC8	0.002388	0	0.00304863	0.70626	0	0.0227683	0.0285875	0.117861	2.56865	0	0	0	0	0	0.0170875	0	0.0397704	0.0494315	0	0	0	0	0.0253261	0	0	0	0	0
ABCC9	3.42698	4.844	0.73663	1.25112	1.47453	1.64701	3.24951	2.50476	2.41555	2.08833	3.05357	2.35259	1.33655	3.35602	0.27167	1.12769	5.24841	2.32675	0.376368	1.93664	1.94514	1.85059	6.72308	1.39967	5.94663	1.85324	0.832865	2.32212
ABCD1	11.566	19.0902	5.26439	16.1844	70.6801	27.4047	8.30108	15.4612	1.74594	11.4281	9.00915	16.9408	9.08441	34.448	126.433	20.106	8.90272	26.4986	66.8712	14.3965	12.5595	5.53137	11.2083	56.6687	12.2034	40.0466	38.7045	8.27026
ABCD2	0.198774	0.15941	0.069698	0.0195509	0.0416731	0.101924	0.0709464	0.206981	0.0101867	0.00823525	0.432953	0.17883	0.0750907	0.0333198	0.0752719	1.07514	1.03768	0.109605	0.0308296	0.274233	0.067319	0.100712	0.398512	0	0.0385898	0.0841795	0.0296969	0.534565
ABCD3	21.7739	27.5019	14.6856	31.171	28.7738	20.2223	13.5189	20.7695	12.4803	19.9974	27.5653	24.6014	20.5524	27.0432	9.49391	14.181	18.6009	12.5417	11.8566	22.6999	28.024	22.6504	11.6418	2.27916	7.99336	22.3609	9.73559	6.13067
ABCD4	8.14841	14.1552	8.50778	11.6396	15.8978	6.95987	4.25619	8.00453	6.55893	7.9463	9.32592	4.30601	8.20857	5.58278	8.7546	7.29531	9.50267	6.75513	7.14145	7.20384	8.03792	7.52978	8.03261	5.96215	16.0752	7.32043	8.84324	6.59874
ABCE1	35.5667	25.1449	21.7752	36.3094	32.129	10.1014	27.6157	26.3163	32.9954	34.9832	28.1102	37.9177	23.1509	17.6784	13.1208	16.9992	27.1535	23.4932	11.3997	27.0893	31.4697	24.2108	25.8497	9.33932	11.3709	37.9342	14.5068	18.9805
ABCF1	3.68477	2.91301	6.83195	8.81893	6.58922	2.62637	3.81656	2.54188	2.27551	3.24647	5.07127	5.18554	3.08283	5.34042	4.05179	3.92673	5.17485	3.8847	4.01771	3.87189	3.75686	5.09441	4.44026	14.2855	11.6313	9.57668	18.5747	6.16205
ABCF2	21.0275	14.0811	31.6146	14.4376	32.1638	12.8916	40.6029	37.1298	16.4325	45.9318	23.8011	28.7748	37.9778	23.521	23.5962	16.3923	23.7112	26.4437	16.3919	17.8178	16.5801	26.5242	25.3832	48.8578	14.9055	26.2542	24.8563	24.262
ABCF3	17.9437	15.3373	23.883	15.7417	16.8999	23.548	27.5009	22.8167	18.0689	19.3511	21.5018	39.8419	35.1281	21.3532	55.0854	32.6125	17.3509	22.6127	24.6857	16.6366	17.7725	28.5494	20.8461	36.996	13.5505	24.7293	25.3271	19.8102
ABCG1	2.84996	25.8172	5.0617	0.642884	4.56998	3.48047	8.66508	5.66542	2.96473	1.07257	6.27321	17.3046	5.58718	5.63709	1.56546	7.35317	15.865	6.33238	3.57249	5.05354	3.95775	17.7657	3.97384	13.3974	1.8681	4.7713	1.65864	6.99659
ABCG2	0.344272	2.55258	0.51829	0.360308	0.947865	0.18359	0.112818	0.274584	0.377202	0.205949	0.58554	1.06898	2.93049	0.885516	0.482884	0.540879	1.08587	0.85159	0.237424	0.0432034	0.0302378	0.164659	1.53062	1.24931	1.3353	0.67273	0.0716153	0.318819
ABCG4	0.0293937	0.0519679	0.0321301	0.0594815	0.0226783	0.0944518	0.0428128	0.00492762	0.120071	0.0668808	0.0586955	0.0371528	0.0397503	0.0238799	0.241232	0.0209486	0.113987	0.23415	0.0264104	0.0195009	0	4.11836	0.0730525	0.0570111	0.0313143	0.0548156	0	0.0222402
ABCG5	0.0360593	13.3334	0.0290317	0.0858377	0.180384	0.163232	0	0.194237	0.176337	0.0749976	0.0460309	0	0.15554	0.102982	0.08356	0	0.0544321	0.310117	0	0	0	0.160498	0	0.815483	0	0.0986911	0	0
ABCG8	0.0050408	19.9125	0	0	0	0	0	0.0127669	0.0246963	0	0	0	0	0	0	0.013769	0	0.0087886	0	0	0.0072898	0.356687	0	0	0	0	0	0
ABHD1	0.670925	0.976847	0.121303	0.0210005	0.0602876	0.156355	0.079311	0.173639	0.180508	0.0482303	0.152452	0.048747	0.0789817	0.128087	1.62024	0.182253	0.0833293	0.165293	0.0949845	0.0377932	0.0282738	0.0300229	0.0462782	0.149202	0.874756	0.0971159	0.0698415	0.179338
ABHD10	12.9258	13.0016	16.8825	15.1313	24.6828	13.583	8.45012	17.5119	18.0746	5.99528	16.4207	14.4459	15.894	14.6097	15.3128	16.2568	15.8679	10.5026	10.855	9.74367	12.5214	5.23917	21.2146	6.22792	7.04417	15.0269	10.559	16.873
ABHD11	4.97731	10.8554	7.94281	4.08922	13.211	11.8706	26.2378	16.5843	14.0094	14.7868	8.37017	13.3636	18.1665	16.427	19.988	12.5336	8.8605	27.8549	24.1775	6.57146	5.53972	8.14186	19.6373	34.7446	9.29438	13.2887	11.9775	9.84046
ABHD12	46.8118	39.5403	43.0393	72.3627	24.6514	52.2056	74.9012	35.0604	50.604	84.1528	24.5939	44.9911	97.9345	22.0446	165.916	51.0594	32.9477	44.8219	97.234	50.5988	44.7224	32.4586	34.8034	97.2925	34.4492	73.3066	67.9066	51.5252
ABHD12B	0	0.143285	0	0	0.257001	0.109819	0.0743031	7.24356	0.470614	0.184511	0.423919	0.260163	0.0137783	0.0598507	0.112005	2.13463	1.08826	0	0.0530846	1.68243	2.22322	10.2423	0.0140668	0.06482	0.171737	0.0427233	0.302164	0
ABHD13	7.74906	11.249	8.91952	11.7179	14.2554	4.40428	5.6585	5.00676	5.24202	6.37067	7.53235	4.05092	3.37059	2.86622	2.32919	6.54779	6.68773	2.60401	2.48273	14.3483	17.376	4.24496	8.67052	2.04485	4.67709	8.99805	2.48345	5.19291
ABHD14A	12.4297	13.0284	9.11174	9.38656	8.75834	11.8199	27.5227	14.8074	14.2047	12.1721	8.8833	7.14379	16.9833	12.8446	59.3921	27.2087	6.34007	10.8849	79.2979	8.0389	6.72194	5.90449	7.55033	36.9641	15.4182	11.6697	26.4053	11.5074
ABHD14A-ACY1	5.90041e-05	0.000565334	6.329e-06	0.115115	9.49349e-11	0.324115	0.000181443	0.291666	5.63065e-05	0.13684	3.48721e-06	0.00486932	0.000334559	0.000103053	4.13206e-09	0.300818	0.379125	3.1953e-05	0.267385	0.0835906	3.49644e-05	5.25682e-05	0.000289377	1.69164e-11	9.60609e-14	9.91455e-05	9.86662e-07	0.000476941
ABHD14B	40.5701	63.7002	47.3966	31.4911	24.3239	24.8737	42.3207	18.9724	18.7478	15.106	18.7942	21.2584	20.2057	89.831	199.531	32.7871	20.1076	16.4606	76.7817	22.17	22.0784	30.8453	18.7786	23.925	12.4399	13.8714	102.752	45.167
ABHD15	6.7706	12.2875	3.35593	5.97828	8.19059	4.14506	6.72649	4.46931	4.62137	7.92671	7.39536	4.8567	6.10238	4.95075	11.3131	4.70983	5.66577	6.20683	6.10979	5.685	4.39644	4.59868	4.75924	17.9717	4.5959	4.7849	13.0177	11.0053
ABHD16A	5.10694	8.64714	6.36893	6.64567	6.02382	3.33414	5.8377	6.27548	2.91478	12.9273	8.30601	3.04277	11.8272	1.99451	7.22048	7.80856	6.09539	7.47851	9.44698	2.89948	2.76319	5.64866	7.89067	9.15602	7.12188	7.10648	9.19076	4.36628
ABHD16B	2.03881	1.24784	1.93976	1.38148	1.45698	5.09649	6.42886	5.14437	3.62761	5.13548	1.9867	8.06291	5.88645	10.522	20.371	6.52086	1.75292	8.16452	6.48754	3.73143	3.64301	9.74343	3.13906	5.55171	5.23979	7.5345	5.18365	8.33811
ABHD17A	34.2437	61.3067	20.1291	49.4584	14.8379	100.947	97.0818	74.0664	46.9708	44.8128	33.1197	66.8098	100.946	114.537	104.986	82.15	26.6205	43.5082	87.0016	83.4261	71.161	116.35	56.3659	99.3003	131.608	74.4447	92.8858	102.688
ABHD17B	5.87321	15.0112	15.0861	8.05683	9.55153	6.90104	8.05524	4.82657	9.17626	5.73874	5.97133	8.34946	5.21012	7.07334	2.31909	13.9126	8.7894	6.67943	7.7424	14.7404	18.9295	8.53908	14.5178	3.10991	2.39825	6.62913	5.76465	12.184
ABHD17C	20.4352	5.44376	9.67557	17.8739	32.3822	6.39534	6.50098	10.5435	16.9261	18.5075	51.5765	7.15627	4.84991	57.8876	18.9195	7.00059	5.18593	6.57228	4.70662	5.16647	4.15825	48.9497	6.23297	13.8004	12.5287	10.8099	5.61004	20.0055
ABHD2	53.4474	40.5554	24.2521	17.3891	51.5324	142.094	14.8164	50.5579	11.8182	49.0367	97.5697	26.0722	10.1611	24.8638	28.6553	9.62467	23.8821	7.69829	3.74107	28.01	28.1186	9.16497	15.2128	11.975	25.921	14.6199	6.3775	55.963
ABHD3	9.62575	22.9561	3.94022	6.66803	12.5238	11.8125	8.22119	10.8239	10.5719	20.2715	7.5473	5.45404	8.23588	3.83536	4.55347	9.63392	10.9239	11.7607	8.08161	6.53418	5.45514	4.90492	29.2765	3.10214	4.90012	17.4328	4.48944	9.29813
ABHD4	10.6322	16.9407	11.9932	14.006	12.9466	11.5712	10.2916	9.15176	10.0226	12.9007	14.8641	11.4007	11.7983	15.6631	25.1336	10.8773	13.344	7.35173	11.6117	11.8459	12.0701	15.2789	5.95104	14.804	21.3942	20.7768	20.5348	8.52954
ABHD5	5.06506	3.76634	6.01509	4.46057	4.96232	4.04614	3.23284	4.76621	4.08922	3.37918	4.98841	5.08357	2.41445	3.0415	3.59726	3.96064	4.19477	3.6149	2.1518	3.15241	3.56584	11.0002	4.89337	2.25445	2.13647	2.6763	3.8955	2.57591
ABHD6	16.0082	24.6334	5.2934	27.9785	23.5526	21.0968	7.14961	5.13429	5.62212	14.0317	6.33397	7.03062	11.4772	11.1096	13.4484	10.7505	3.44471	6.5035	5.11309	9.96311	10.7952	5.95596	8.07665	9.16661	1.69287	5.78147	22.1251	11.5714
ABHD8	5.65406	6.14086	4.55092	9.05047	3.59449	10.9716	6.45184	9.23514	4.58029	6.43618	6.27576	12.3007	9.91241	18.0461	30.0684	6.35712	4.705	8.86013	4.46997	10.1087	7.57038	9.23289	5.97373	17.4417	23.714	6.97452	16.6412	11.74
ABI1	28.6133	36.8712	24.4388	23.8258	26.699	19.446	14.2403	14.8715	14.9904	24.1183	19.5297	24.3772	18.953	9.72886	10.763	39.3805	27.6601	16.3681	15.6813	25.4142	32.3049	38.1047	24.293	4.1667	6.38068	13.0475	11.208	22.766
ABI2	21.7496	13.741	18.975	10.9626	7.14056	7.00103	8.82994	8.87351	35.9293	24.7208	12.5252	8.50939	5.58161	10.5817	7.56354	4.54391	11.4738	5.0171	4.98914	13.3456	14.2464	2.40372	5.31391	8.48102	21.5026	19.8906	8.63467	8.14144
ABI3	3.87155	4.74599	3.67299	1.08288	4.13307	1.64623	4.09401	4.57934	1.35008	1.42848	16.7875	12.8526	7.60055	3.13783	16.0962	15.4779	13.5845	13.9689	13.4711	9.20602	5.59068	5.97537	8.28813	7.31494	4.34594	3.87098	3.43659	26.7154
ABI3BP	16.6038	0.566949	0.263508	0.0660426	0.745908	0.95508	4.29171	14.0468	0.886019	2.21041	1.87807	3.65294	1.82662	0.150469	2.14596	2.92842	16.8168	2.45973	1.63993	5.25319	2.18229	1.29042	0.77677	0.0347038	5.77473	0.368723	0.0764036	6.479
ABL1	13.1939	15.2128	46.2901	15.8761	17.1145	15.9435	18.1608	8.92543	16.467	10.0218	22.8205	23.7608	12.9286	16.6425	29.7379	27.4667	18.9064	13.3842	27.3416	22.0052	24.523	14.5936	21.4049	22.5492	22.1919	15.8297	22.254	17.9001
ABL2	23.9915	9.57387	19.4174	20.0079	17.982	8.38297	8.21135	4.7747	7.00887	14.4755	8.00372	7.13504	11.5105	10.0468	6.30165	5.16941	12.905	8.76183	6.81424	12.0578	12.7053	1.9303	9.97767	22.9016	7.43423	10.3879	10.3106	3.43065
ABLIM1	10.977	14.7728	8.75484	0.514385	8.94877	2.12503	7.48881	2.56905	1.80707	0.813051	1.35599	1.43017	1.40417	8.70996	3.31607	4.19977	7.42798	1.7199	1.47875	15.451	14.9875	47.9759	3.6378	4.02625	1.69174	5.99617	0.971812	17.6317
ABLIM2	1.45772	0.438082	0.379043	0.0997285	1.86346	14.0511	0.587256	0.683513	0.741703	5.19987	0.356076	0.225793	0.255783	0.858869	3.10123	0.254484	0.472274	0.520719	0.98927	0.68813	0.310501	5.81823	0.280375	0.468359	0.1634	0.138268	0.708966	1.28075
ABLIM3	25.7437	11.199	1.06186	8.44046	7.73787	1.36701	7.35716	17.2858	3.81874	13.4818	16.7484	19.2269	4.61156	2.69588	6.80795	3.20016	7.85682	6.19733	1.89241	4.08003	4.58047	1.6463	1.76831	9.20161	1.25148	2.60955	2.05006	6.75245
ABO	0.0553842	0.0606661	0.0511725	0.0561553	0.179411	0.0200893	0	0.185325	0.0784144	0.0631068	0.153609	0.112174	0.021319	0.280676	0.0879645	0.108994	0.615088	0.27905	0.103778	0.0118571	0.0393509	1.24695	0.442787	0.069148	0.0707739	0	0	0.104992
ABR	21.8084	21.0206	22.3753	52.1161	29.9607	72.2154	71.9613	40.2415	27.0995	38.6527	42.6298	38.6679	21.8054	32.2342	77.7224	46.2968	27.8091	36.0581	111.343	24.5181	25.7722	33.9644	23.6135	32.1116	24.6771	54.6618	40.1016	20.7309
ABRA	0	0	0	0	0	0.00744465	0.0534485	0.0140001	0.00499069	0	0.0219944	0.00359018	0.0247184	0	0.138227	0.0089462	0.0402908	0	0	0.00989752	0.00557665	0.020753	0.0136035	0	0	0	0	0
ABRACL	42.379	32.6581	47.9931	86.2868	103.525	68.1736	46.6545	46.1825	35.0331	39.7262	43.3631	85.1449	46.9109	37.5498	42.3069	49.9008	53.3556	56.5301	30.905	36.6957	28.1153	57.2484	53.5641	42.8505	14.1919	48.0557	4.29426	74.9339
ABT1	18.3622	21.0855	46.2859	45.6543	25.658	13.7338	18.3954	14.8681	9.41408	12.3146	20.9688	19.2763	23.5622	19.3007	26.9198	23.7319	22.8707	14.5973	35.0821	15.6921	15.7545	23.0541	23.0221	22.0416	15.6961	25.0843	31.2597	20.722
ABTB1	6.89147	9.13865	9.24658	5.52556	8.62499	45.7216	11.4525	15.8234	13.5249	4.81505	9.62735	14.4129	13.4785	14.4419	88.0036	25.8684	12.5792	19.0551	14.6749	12.8546	12.9367	14.2393	10.9826	6.34179	12.1283	3.79353	13.0874	21.2063
ABTB2	4.39284	4.95127	5.59748	6.51964	23.4769	3.80882	8.66639	5.73797	13.3692	4.05824	5.27205	4.93576	1.34552	3.21975	4.8312	9.01012	5.68016	2.37199	5.89821	11.3776	14.9725	2.28154	3.36572	2.40038	3.06519	11.5398	20.4977	3.48849
AC093375.1	0.307015	0	0.0121875	0.0344987	0.11798	0.19256	0	0.107748	0.0101478	0	0.00996915	0.0179552	0.0913215	0.052037	0.0446332	0.0447506	0.0108856	0	0	0	0	0	0.397753	0	0	0	0	0
ACAA1	22.7987	88.2401	35.5119	12.0259	30.2236	49.7488	40.1598	45.0306	27.2691	12.2894	25.2796	21.0451	60.3476	30.936	44.744	43.5044	16.504	38.5436	38.674	20.586	19.1222	64.0547	35.4832	50.0835	18.3307	21.275	30.5318	37.9187
ACAA2	34.841	159.943	23.4772	14.5627	26.1017	3.63824	22.7612	48.9121	28.4599	6.59381	22.3095	25.6974	25.4834	20.4178	9.24289	21.7463	32.6121	28.5048	48.0952	19.7296	17.8508	8.86807	46.4258	19.5266	28.2501	39.0213	17.4138	20.4999
ACACA	5.56814	8.45577	11.9843	1.53894	8.59184	6.07349	4.14431	3.10532	16.3089	5.08017	5.86784	10.6022	4.54488	6.32965	4.73301	2.16552	5.27653	3.18498	4.10584	5.0184	3.74749	9.39626	6.80631	3.82703	4.49763	5.1238	5.95824	3.78671
ACACB	1.42551	8.34179	0.934705	0.217467	2.25357	1.22203	2.67674	2.3631	1.53553	1.65491	1.24633	1.13596	0.84939	3.42925	2.45223	2.01417	4.06183	2.14599	1.80105	2.39058	1.54346	0.782475	2.1184	1.04881	2.17025	1.74782	0.153817	2.08812
ACAD10	2.95436	10.1571	4.4059	6.3267	12.3095	2.47995	5.7306	5.16093	5.38301	5.66838	3.2279	4.4171	9.18139	5.23492	5.31799	4.42901	5.60349	3.67774	6.52172	7.00982	7.20415	4.30556	4.36527	4.24884	4.12075	4.5154	6.30149	5.32074
ACAD11	4.08833	15.1117	3.80084	2.09298	2.3915	5.89569	4.83725	6.40468	6.18757	3.64947	4.29977	4.80221	5.15846	5.30774	2.56399	4.74153	4.1575	3.51292	1.12414	4.50281	7.23529	3.75289	10.4469	0.789791	4.30383	2.09207	3.12245	2.95529
ACAD8	5.23365	12.8977	3.62936	5.45934	14.9064	12.435	5.17856	17.7242	7.62789	9.19003	11.5901	10.635	20.1851	9.02526	6.65553	8.78557	9.45638	6.28254	6.71256	9.07034	10.3327	27.3544	7.93642	3.09817	12.5905	4.06394	9.01077	10.0991
ACAD9	13.874	15.0883	20.0229	12.1445	11.5788	21.252	15.8889	16.0647	13.1853	14.4979	13.0707	18.7349	20.5073	13.5826	17.6013	14.8183	12.6855	13.1195	15.8257	16.8244	15.4744	44.6149	17.0057	16.3851	8.43567	20.202	19.0184	14.5552
ACADL	0.0534079	4.21793	0	0	0.170361	0.0175648	0	0.149058	0.0820729	0.113771	0.0140539	0.1247	0	0	0.0817545	0.0210402	0.212184	0.0130143	0.0196614	0.120457	0.0068138	0.0606061	1.0779	0	0	0	0	0
ACADM	29.9945	92.2065	17.2404	26.7943	43.2214	16.5402	23.4542	30.1718	23.5896	43.5611	27.7661	14.5968	39.9051	15.6485	16.476	24.5977	32.626	30.8052	9.80556	16.7789	19.2716	18.7022	29.3391	4.77284	17.6051	23.8656	11.2493	22.287
ACADS	6.2489	46.5243	5.14536	3.74037	8.73404	10.4685	29.1308	16.0466	6.447	7.57076	10.857	5.67948	17.4719	10.7719	69.9416	15.6638	10.7566	12.4971	19.5717	5.88469	3.90182	13.7045	13.5838	12.4962	11.8614	13.2366	15.9908	17.579
ACADSB	5.21162	61.3905	3.65658	11.3245	14.236	4.17159	2.36373	4.64996	2.61136	0.522345	2.62871	6.14368	7.15002	6.04225	2.03557	2.86804	3.99351	2.1366	0.690622	4.48799	5.83418	2.49442	5.35522	0.532487	1.27364	2.5637	2.34188	3.70725
ACADVL	61.5853	108.782	19.252	75.3208	134.112	83.2818	117.824	154.94	96.6009	130.163	84.41	60.2304	108.957	39.6042	84.5564	57.8359	81.3068	87.122	51.8978	45.7609	38.3338	198.996	58.9406	50.1414	129.638	33.6103	45.3676	67.108
ACAN	0.334162	0.0171709	0.233025	0.209187	0.0350871	0.0647849	0.278168	0.0441543	10.0242	0.0297015	0.360963	0.222841	0.203401	0.756425	0.201778	0.0505425	1.55352	2.41959	0.399811	0.134485	0.0268037	0.0535702	0.0934671	2.5877	1.71825	0.502419	0.774616	0.0519462
ACAP1	3.07389	1.66005	1.1313	0.0613631	0.491331	0.704971	1.34886	4.43527	0.631037	0.457234	3.46791	1.29523	4.00206	2.34375	4.67751	26.8323	4.50165	3.49134	7.62685	2.99293	1.11373	5.61085	4.05441	2.39588	1.82416	1.18239	2.61099	53.4389
ACAP2	11.0387	11.1476	11.2645	10.5215	13.6639	12.3355	7.97954	7.26147	14.2899	11.5274	10.7094	13.0839	7.3526	8.71344	5.30321	11.6567	13.5743	8.06496	2.71633	10.577	13.9129	8.56265	14.667	1.49102	3.24716	12.2292	3.79106	11.3512
ACAP3	11.9977	5.79936	4.86914	7.26451	3.93195	22.798	18.9961	13.7142	10.2134	41.8334	14.0505	5.99479	7.00468	10.6022	17.8004	11.593	8.02483	34.9581	17.1422	6.94184	7.28872	32.5879	6.52928	23.6956	26.3959	14.2238	13.2966	10.7647
ACAT1	25.7938	241.571	13.7608	28.5661	30.0556	26.5407	21.5209	45.8381	45.5294	10.3308	20.1061	39.2985	40.3873	43.0739	16.2885	21.6373	36.6073	32.3015	22.5051	26.2681	25.7009	18.0257	35.5673	8.97616	10.4436	15.5613	16.8565	32.7939
ACAT2	6.4645	17.2391	13.7841	5.68315	14.9217	50.8512	9.81525	26.2785	32.9096	11.8832	12.6762	20.9647	25.4793	6.20538	9.65945	8.41901	10.3544	9.68988	4.35391	11.5323	10.0334	25.9907	11.4288	17.465	4.56772	11.2483	9.36386	17.8615
ACBD3	29.5649	33.399	36.3412	45.5134	40.4556	18.4581	23.2585	14.4124	32.5886	27.1038	28.6758	14.0544	21.7271	27.5311	20.78	33.6581	33.4301	12.2642	13.1838	24.9843	29.3802	24.8579	22.3805	31.8563	30.788	17.1784	32.129	18.3786
ACBD4	4.79575	18.3724	4.50953	5.72323	2.4644	5.17509	4.60727	4.39979	1.95849	1.67423	3.41977	3.34959	4.14921	2.54501	9.57765	4.94411	3.67092	2.69075	2.93281	3.22756	3.65678	2.77924	3.23845	2.14184	6.0454	1.549	12.9477	8.01615
ACBD5	10.0762	23.1493	6.39236	8.1883	12.0209	7.23062	5.69168	8.71029	7.03709	15.0713	8.48049	10.7355	7.73606	4.94026	6.45031	10.5004	9.89284	7.53857	3.39543	8.72527	9.27224	8.26192	10.2298	1.32178	3.61314	4.0484	5.43301	5.15133
ACBD6	23.9235	27.112	48.6582	36.6424	12.4729	44.7625	21.2998	25.8267	23.5488	17.5313	19.7642	22.3198	34.4582	23.1548	47.999	33.4891	25.6163	34.3332	116.322	27.1754	25.2445	29.1539	16.2016	91.3489	29.07	28.1602	40.3829	21.3311
ACBD7	0.335554	0.269207	0.261738	1.89239	0.24856	0.626722	0.206338	0.0456799	0.199429	1.15256	0.168437	0.145101	0.374486	0.131509	0.133461	0.199522	0.208167	0.170184	0.351409	1.40546	0.651931	0.107072	0.613663	0.0787892	0.349686	0.354395	0.118205	0.396132
ACCS	4.04737	3.53125	1.42073	4.2077	1.1734	6.75103	4.30879	5.06531	1.59615	0.771435	3.41832	2.13101	5.0184	1.88643	6.62945	9.41874	2.90008	4.29432	1.15247	5.84422	10.1427	4.59861	2.06034	1.06104	2.02536	2.01768	12.3342	4.94753
ACCSL	0.100182	0	0.86361	4.44751	0.740807	0.029121	1.17183	0.213604	0	0.0120672	0	0	1.17482	0.320395	0.068972	1.0845	0.0865711	0.0549205	0.860533	0.395908	0.782273	0	0.0113134	0.51931	0	0.990466	0.595106	0
ACD	6.73609	7.13263	6.58981	12.1323	4.74743	13.828	10.32	12.0977	6.72193	6.00692	6.30919	23.0784	11.9566	16.0487	13.3706	7.25659	6.09776	10.6273	18.3915	11.2073	10.893	8.05067	5.44817	28.5958	8.66042	10.5606	25.9314	13.5755
ACE	4.51751	0.667041	2.0209	1.05397	0.900637	1.16802	3.68388	3.58942	17.87	1.39788	5.71687	5.22269	2.4037	6.41477	10.2634	3.76917	5.80933	6.76945	4.33117	2.27124	0.955747	3.88734	2.38786	5.0751	8.93227	3.49611	2.45073	2.55714
ACE2	0.0161747	0.222051	0.0465551	0.135803	0.123879	0	0.0362876	0.0143003	0.0242542	0.0219506	0.0217401	0.0080359	0.0095079	0	0.0611435	0.0421476	0.0377883	0.00835605	0.126681	0.0375229	0.0084343	0.994815	0.334871	0	0	0.0143511	0.0199806	0.0178116
ACER1	0.016722	0.0386106	0.0221222	0	0	0	0	0	0	0	0	0	0	0	0	0	0.0831926	0	0	0	0	28.4289	0	0	0	0	0	0.0951504
ACER2	0.497285	0.886059	0.810166	0.556489	2.40522	0.797885	0.277251	0.484173	0.775625	1.10929	0.471635	0.387497	0.542643	1.21108	0.245212	0.386734	0.85298	0.540633	0.148389	0.685809	0.663145	0.644269	1.77989	0.0360045	0.222823	0.743159	0.590627	0.54902
ACER3	5.51123	3.34612	5.70983	9.09062	11.9454	3.61546	5.35534	7.08528	7.77059	2.84956	7.15241	12.2164	3.56316	6.15376	1.73067	2.9678	8.81067	5.7686	12.734	4.69543	4.57988	5.62017	5.83472	3.23145	4.85717	9.30621	6.33807	10.3726
ACHE	0.615797	0.656445	1.0783	0.0393778	0.0438844	0.342066	5.87108	0.392879	1.55401	0.340145	0.173985	0.239617	0.969188	0.347834	7.03148	1.59632	0.445677	1.368	0.49855	0.254161	0.110309	0.948561	3.34646	4.41923	1.92937	0.311825	4.92077	11.5807
ACIN1	30.9976	22.8908	31.5352	28.4713	51.5456	36.9235	32.4821	30.4235	29.9602	55.5779	38.0468	37.5382	36.7064	38.5425	47.1349	43.9659	32.967	35.299	53.7983	35.2846	37.3676	54.2734	31.5764	59.1247	123.099	48.2239	48.046	56.796
ACKR1	38.9768	0.324813	0.108567	1.42404	1.68412	3.16263	15.0317	36.0279	6.05035	2.19541	3.53629	6.34431	5.39649	0.484414	8.27007	11.0084	19.2423	3.60699	13.597	6.35241	1.31278	57.1182	6.20607	5.67586	0.118514	2.87803	2.22796	58.2149
ACKR2	1.19863	0.838788	0	0.127429	0.119285	0.105671	0	0.0433058	0.408453	0.035399	0.164993	0.120761	0.101703	0.142091	0.104405	0.0505049	0.266668	0.0387689	0.0978464	0.103985	0.162557	8.02426	0.121385	0.192268	0.0371604	0.0251525	0.209684	0.377345
ACKR3	23.8059	3.00934	4.59542	2.12554	2.41284	7.43173	5.26849	5.5008	22.6528	4.87495	10.721	10.0347	2.36213	10.8811	2.04662	2.07086	28.4662	5.53571	2.20141	2.98676	1.03144	10.5171	1.79549	10.9256	2.91615	2.04441	0.374953	4.98802
ACKR4	3.09775	0.442868	0.236268	0.25049	0.164677	0.373217	0.500459	1.60944	0.89959	0.929226	1.57914	1.25572	0.200645	0.250878	0.374706	0.257447	4.17748	1.50083	0.0379585	0.600516	0.461102	6.7123	0.537057	0.203172	0	0.495597	0	0.681175
ACLY	45.8145	22.0276	84.7636	43.1432	71.5674	42.8049	34.075	50.9132	77.5774	54.2345	53.1035	87.4929	28.098	35.6408	41.2844	24.9044	41.9545	39.0361	34.4222	40.3071	34.5089	32.9871	30.9043	35.2762	31.5908	43.0724	43.9417	34.4583
ACMSD	0.0112191	23.3751	0	0.0244569	0	0	0.0321087	0	0	0	0	0	0	0	0.0676686	0	0	0	0	0	0.0146091	0.404633	0.0159893	0	0.39404	0	0	0
ACN9	8.76214	13.7213	24.9083	5.51417	13.4953	10.0473	23.7797	23.5864	24.5456	17.2407	20.6719	9.86999	47.0374	7.91063	14.5389	12.4009	15.6297	21.286	13.0333	4.56817	4.3327	9.42242	32.8914	4.76169	2.84442	11.0543	6.06517	6.00164
ACO1	8.98793	18.3165	4.79838	11.0284	18.65	8.57102	6.72236	15.3575	11.1577	12.5707	8.82227	19.3187	8.67255	30.4121	3.22301	5.72966	11.1441	10.7782	6.92683	8.73971	6.77484	9.37355	5.61131	8.87487	7.77098	14.6648	10.4902	8.80502
ACO2	34.8686	39.5562	56.5761	54.1934	56.0065	35.75	28.1743	39.9616	78.9505	39.5369	22.2773	28.0002	50.1338	75.319	115.439	27.4381	33.9624	27.8694	28.6248	28.814	29.025	33.5887	42.5838	163.501	34.0977	78.75	99.103	35.496
ACOT1	1.52312	8.10703	2.3215	2.65638	5.4201	0.430996	0.486405	5.68186	2.13541	3.32544	2.06533	1.78966	0.800818	1.81277	0.714926	1.56384	2.87714	2.55156	3.61381	1.26601	1.03642	1.64416	3.11826	1.23616	3.87282	2.42533	1.9931	0.817521
ACOT11	0.3225	0.185436	0.2871	0.0255057	0.369325	1.5233	4.61752	0.988215	2.16777	3.33046	1.61889	0.428474	0.369475	0.391512	2.33827	0.191247	0.4524	0.980601	0.114641	0.19488	0.208343	5.61896	0.235954	0.355929	2.56255	2.29535	0.0913504	0.46562
ACOT12	0.0077406	9.44619	0.0180969	0	0	0	0.0224657	0.007458	0.0309507	0.0108958	0	0	0	0	0.101233	0	0.00846455	0	0.0133232	0.0226018	0.0170337	0.185923	0	0	0.0390006	0	0	0
ACOT13	7.45797	15.9715	11.9845	15.5042	13.6427	5.19008	4.0366	6.37301	5.43323	5.71165	10.3324	4.23883	7.79945	5.05279	3.92917	6.71411	7.23825	8.06578	3.36262	3.77588	4.26311	6.64713	9.11754	3.4499	6.22984	8.6162	12.2962	4.70275
ACOT2	7.50576	21.8663	8.83396	14.0912	25.2124	8.23575	0.927415	12.9454	8.89348	8.81721	8.00655	5.53835	7.4729	6.51853	23.5464	10.9323	12.154	7.40743	4.78246	4.44982	4.1924	4.51788	7.88497	7.69891	10.5318	15.2408	16.251	3.64508
ACOT4	0.58943	3.31528	0.49138	0.182924	0.428965	1.29724	2.48305	1.46755	1.57891	0.149483	0.987464	0.52347	2.21166	0.493227	1.08655	2.42444	0.99053	1.75257	1.43786	0.704223	0.365066	1.48081	2.45921	2.41864	0.733548	3.04222	1.13777	1.13286
ACOT6	0.0186715	0.51348	0.0267648	0.0629071	0.0887479	0.0291854	0	0.139644	0.281544	0.0267969	0	0.0411933	0.22778	0	0	0.072256	0.0714438	0.0646299	0.128363	0.0192244	0	0	0.104801	0	0	0	0.0985856	0
ACOT7	180.23	49.9209	49.3591	128.028	193.398	161.507	72.3387	93.6681	51.8398	204.962	57.8147	126.463	47.381	106.524	180.941	49.2837	29.7092	93.0983	131.676	100.539	73.1107	64.8351	59.3878	203.223	96.1686	193.06	180.387	86.3247
ACOT8	10.1496	11.0055	16.708	12.1932	7.37164	26.7809	11.0575	22.8524	14.2701	20.5081	10.9629	20.6883	53.2854	16.9517	34.8597	15.1514	12.5424	16.9977	57.3589	6.26732	6.06894	18.9144	16.74	27.6785	23.0718	15.1332	25.3912	15.9364
ACOT9	22.1031	18.6973	19.4474	32.4595	43.1626	58.4772	16.6351	26.7681	14.9885	21.9617	19.6208	49.1996	22.3943	20.2351	13.3998	20.6172	24.7354	37.3901	17.7876	17.4097	14.6997	13.5668	21.9661	24.5691	6.52125	17.8391	12.8652	15.9447
ACOX1	7.05948	23.8808	5.42912	6.52165	6.84619	6.61775	10.6772	6.39703	5.93168	4.56404	8.04492	4.81477	3.77501	9.46365	3.4106	6.8593	7.08054	4.94177	3.48122	5.14372	5.84542	12.5837	3.3306	3.31738	14.2315	5.41579	9.70534	5.43891
ACOX2	1.60092	18.8381	0.31572	0.103895	0.328682	3.64814	0.406106	0.51952	3.47939	0.335041	1.59831	1.77909	0.258541	0.204268	0.295903	0.576963	1.753	0.465402	0.45595	0.248121	0.12329	0.776058	1.06549	0.200559	4.96582	0.505169	0.302482	3.26208
ACOX3	4.67159	4.96537	3.32903	6.40714	4.28026	4.03905	5.40535	4.0473	3.81639	2.47027	4.63224	6.50157	4.73123	2.5578	3.91039	6.29061	3.77901	6.38842	10.6242	5.55058	4.96741	16.9109	4.18455	4.93785	4.774	5.71645	6.15183	6.24757
ACOXL	0.073356	0.0122112	0.0757012	0.0118039	0.0416796	0.0324084	0.070987	0.218716	0.0512753	0	0.0362754	0.0155511	0.0412194	0.102889	0.0166091	0.635228	1.2588	0.0616705	0	0.0417158	0.0695501	0.0924135	0.89019	0.0821427	0.118973	0.214866	0.111303	0.156724
ACP1	56.6677	78.3608	62.5718	43.6953	60.7589	41.3753	59.215	43.0088	42.6805	44.1699	37.2452	54.2467	51.7689	67.4698	81.1476	53.7751	49.9072	71.0861	54.825	45.3368	50.3214	51.249	40.162	57.9575	37.2632	68.173	44.8289	39.0169
ACP2	21.3026	19.9322	15.8344	23.1525	21.9531	39.308	30.5218	52.2527	17.4901	24.1776	35.2448	29.463	34.5391	17.6885	41.9098	32.444	31.8156	23.8423	31.7148	23.6987	19.2911	15.3867	16.1092	43.4135	58.9909	35.1113	38.5695	30.1673
ACP5	98.5298	133.077	132.366	301.147	317.017	93.7895	193.553	128.151	28.1183	99.1492	32.7118	15.1052	49.4063	194.582	416.518	500.563	135.524	264.014	594.541	86.5445	89.6918	84.9784	59.3911	248.515	18.3964	187.214	53.6812	173.897
ACP6	4.85255	18.1165	6.10161	10.6771	4.00673	7.9849	6.95671	16.372	93.4926	12.8832	12.173	8.75201	6.37882	9.49943	12.7559	5.11507	4.92342	5.00257	5.29624	7.05246	7.36694	6.07843	3.06928	6.34374	5.16628	1.89763	9.33549	3.91003
ACPP	0.178113	0.270012	0.339	0.0515108	0.519593	0.22014	1.41653	1.5576	63.5207	19.4241	11.1523	0.124519	0.0685035	0.556953	0.0243128	0.247553	0.900625	0.370297	0.255609	0.474575	0.406512	32.2808	0.595931	0.0270298	1.66932	0.151278	0.0477132	4.32765
ACPT	0	0	0	0	0.0101052	0	0	0	0.0113648	0	0	0	0	0	0	0.0367309	0	0	0	0.0177114	0.0197563	0	0	0	0	0	0	0
ACR	0.179381	0.182922	0	0.0739176	0.022342	0.0718165	0.339767	0.159035	0.0781512	0.232697	0.0513747	0.0581552	0.0691756	0.335037	0.141465	0.279726	0.212878	0.0572795	0.803056	0.0132555	0	0.0992534	0.289092	0.384205	0.0806266	0.100315	0.0730458	0.0607141
ACRBP	0.625777	0.990746	0.926944	0.11703	0.782821	0.109836	0.898482	0.463431	0.403563	0.449793	1.32593	0.614326	1.14455	0.748801	0.838902	1.34539	3.24598	1.04933	1.23796	0.984345	0.678867	0.206429	1.04638	0.286517	0.437067	0.434648	0.307122	1.29304
ACRC	0.572265	0.250162	0.13483	0.0896074	0.313821	0.999261	0.434553	0.682381	0.641867	0.321315	0.532785	1.04778	1.41941	0.676542	0.272682	0.627783	0.294756	1.15688	0.433489	0.299053	0.490175	0.624525	0.544601	0.276119	1.23868	0.38795	0.184035	0.514086
ACRV1	0.0137135	0.0320925	0.0230261	0.0524406	0.147172	0.208525	0.116285	0.315854	0.169113	0.0760998	0.0818163	0.0674173	0.0261864	0.195342	0	0.0274599	0	0.0970475	0.0661195	0.0148775	0.0679843	0.823217	0.636506	0.407221	2.51756	0	0.0788543	0.138069
ACSBG1	1.27239	0.36516	0.104906	9.68891	0.248168	0.061049	0.143175	0.0857592	0.143977	8.03733	4.17248	0.0710291	0.0878079	0.311401	0.230847	0.137313	1.46366	0.56464	0.0878487	0.0373577	0.0892763	1.56681	0.0915256	1.0213	0.125483	0.961211	0.112956	0.263816
ACSBG2	0.0290499	0	0.018607	0.100334	0.0158141	0.0161131	0.0158047	0.0212365	0.00956435	0.0217806	0	0.00392582	0.0943499	0.0276071	0	0.0104554	0.0177778	0.039867	0.0102862	0.0213696	0.0238653	0.0122944	0.0690053	0.0302564	0	0.019257	0	0.0244505
ACSF2	1.57277	11.0054	6.94125	0.159393	3.32813	29.0524	3.26642	9.0937	2.93426	2.21947	4.22759	2.38218	46.48	10.6288	17.4825	9.16371	4.48857	7.39757	25.4012	1.65407	1.05568	4.98906	8.15149	6.71371	16.1595	12.0461	2.58379	10.994
ACSF3	4.289	6.19506	4.58315	7.75253	2.9718	5.58618	6.23255	5.86071	4.09254	2.76258	2.90568	4.89417	7.48599	6.9084	14.8393	4.40317	4.1493	4.40036	7.62674	5.53937	5.04307	5.27466	2.79128	6.39989	3.3572	5.63762	4.88695	7.89491
ACSL1	27.2849	163.738	13.2498	32.3374	29.6367	52.2755	17.7205	14.8093	19.1592	9.89664	17.4456	24.0454	20.752	35.6456	25.5824	13.6671	26.9765	32.6512	7.202	23.8779	20.7883	46.9614	18.2956	14.369	2.73819	7.97172	6.07353	11.1173
ACSL3	61.7766	68.5432	53.9427	80.3917	167.248	46.987	37.2131	62.0596	176.881	83.1768	36.0894	26.0733	59.7637	55.8718	51.1983	40.6076	55.4634	27.7785	7.67418	47.2667	54.3203	13.3637	38.0645	54.3791	19.8916	72.571	52.1158	17.1899
ACSL4	26.307	19.9732	10.7358	32.9761	70.1786	18.2984	11.5863	19.1523	16.1686	13.7703	21.6176	35.1065	15.0062	21.63	8.54864	17.0405	22.1607	14.9729	6.06755	15.8896	14.7424	11.6647	16.9638	3.79588	6.37242	7.8968	3.32561	9.74867
ACSL5	4.08326	27.0661	1.93965	1.86004	3.18303	0.689272	14.1519	3.06354	1.08342	1.40641	9.21462	25.4183	2.14811	4.27593	1.47435	15.9626	9.69517	4.80366	3.56408	19.6463	23.735	3.18722	6.95578	1.6217	0.820811	3.2651	1.31758	22.7244
ACSL6	0.158325	0.271695	0.0536974	0.00899695	0.0732049	0.175656	0.272616	0.282504	0.24425	0.198229	0.285666	0.034111	0.278996	0.149365	0.091524	0.573174	0.234616	0.275143	0.024545	0.0778986	0.0236832	0.0572664	0.164657	0.394829	0.0921867	0.0742583	0.0517738	0.556243
ACSM1	0.0222012	0.630378	0.0070377	0	0	0	0.182384	0.0919434	0.00551955	0	0.0197351	0	0.0653837	0	0	0.0289187	0.0133513	0.0183051	0.027391	0.00688375	0.0305905	0.10222	0.0272415	0	0	0	0	0.124814
ACSM2A	0.00725515	44.3781	0	0.00397047	0	0.00640585	0	0.036193	0	0.0054134	0	0.00304085	0	0.0215245	0	0.00791635	0.0250962	0	0	0	0	0.722641	0	0	0	0	0	0
ACSM2B	0.0192849	67.0186	0	0	0	0	0	0.032489	0	0	0.00553545	0	0.0080006	0.0288256	0	0	0.0169958	0	0	0	0	1.09092	0	0.0308246	0	0	0	0
ACSM3	1.37772	15.6125	0.0946333	1.55799	0.511227	0.0473877	0.466239	1.91542	0.068401	0.15067	0.193251	0.109002	0.406841	0.203347	0.0979984	0.370232	0.810169	0.335541	0.189313	0.146463	0.169147	0.577356	1.78243	0	0.206078	0.0324341	0.0478297	0.907842
ACSM4	0.00760315	0	0	0	0.0400217	0	0	0	0	0	0.017539	0.0064289	0	0	0	0	0	0	0	0	0	0	0	0	0	0	0	0
ACSM5	0.492992	25.081	0.333695	0.0935611	0.662552	0.0411928	0.0743365	2.404	0.0292185	0.110947	0.147103	0.543888	0.53742	0	0.57212	0.831141	1.18179	1.33507	0.280307	0.557191	0.365368	0.57996	0.368451	0.0363593	0.180963	0.44632	0.13824	0.369927
ACSS1	16.0575	11.9115	14.0915	24.1413	5.3293	11.0539	28.8745	16.0366	17.6047	10.8981	6.1014	2.0778	22.1411	2.44943	19.8509	22.6339	16.42	7.97768	6.30286	15.6512	19.2449	4.80736	4.44444	6.92425	5.43814	26.9782	13.1617	27.8109
ACSS2	10.6959	11.1568	11.5741	13.7501	7.46386	31.028	16.6067	83.9074	82.9852	76.9762	18.1996	13.1879	10.7145	14.9677	31.6884	13.6632	13.3399	9.00488	16.4735	10.9886	10.6298	20.3388	10.0443	11.8911	10.7649	8.42298	18.6482	15.9308
ACSS3	0.968425	7.15152	0.235075	0.0292754	15.0896	0.0885079	9.36034	0.56182	23.4023	5.87697	22.024	0.627323	0.146551	0.944217	0.429014	0.142861	5.15482	0.231702	0.120242	0.592116	0.222259	0.280763	1.11533	0.119237	8.67995	0.0559591	0	1.99339
ACTA1	0.032518	0.0982622	0.0622181	0.0414713	0.032942	0.102522	0	0.357424	0.0873286	0.0812738	0.0833028	0.0451102	14.1293	0	464.986	0.330294	1.26992	0.200829	0.245608	0.0504529	0.027947	0.604382	0.047482	0.583765	0.400716	0	0	0
ACTA2	247.542	27.2738	81.9792	46.2206	38.9748	15.1403	66.6384	70.8602	135.036	79.26	143.03	63.5299	33.8111	86.1559	97.3577	22.8648	612.784	231.321	85.4578	28.3336	11.1364	50.3297	53.888	273.735	87.0742	53.3532	16.2682	63.4759
ACTB	1977.68	1004.64	2758.09	1291.82	1128.92	3201.24	3587.66	1947.99	1683.56	1427.67	2743.32	2498.93	2003.7	2106.6	6389.46	2453.15	2814.7	3223.2	4751.06	2722.06	1726.18	3047.68	2260.22	9427.21	2291.99	4470.78	2024.86	5998.98
ACTBL2	0.0236137	0.0123718	0	0.0264977	0.140984	0	0.0154475	0.0106684	0.0705232	0.0347279	0.26778	0.318097	0.540123	0	0.0153131	0.0107978	0.0571805	0.0245371	0	0.067268	0.0572694	0.0241224	0	0	0.175532	0	0	0
ACTC1	0.24072	0.017294	0.0303468	0.0518206	0.133496	0	0.0302996	0.123908	0.105957	0.144832	0.00901876	0.10595	4.36926	0.0237449	67.8857	0	12.0882	0.0542116	0.0329946	0.0167159	0.00470776	0.179503	0.016578	1.17187	0.131922	0.0316262	0.0221564	0.0197687
ACTG1	1266.76	1535.42	1474.87	1768.24	1044.34	1119.4	2228.82	904.937	833.892	760.389	979.001	2074.91	758.125	3094.71	4933.63	2228.41	1348.39	1383.62	3806.11	2158.45	2031.7	2320.5	781.207	5282.09	1443.41	2218.49	7925.65	2342.95
ACTG1P4	0.163395	0.0475077	0.102959	0.0758695	0.0696656	0.0377368	0.241201	0.0896314	0.0207036	0.0227488	0.0847123	0.13804	0.120035	0.0823509	0.0638801	0.150494	0.0905122	0.0605592	0.0730633	0.201605	0.535767	0.0387272	0.0975559	0	0.136266	0	0	0.147968
ACTG2	37.7139	0.310453	15.7174	119.137	5.18626	0.641652	5.28812	7.43704	14.8908	3.81711	3.6097	9.77801	1.68963	5.46372	2.49954	0.548284	75.0476	6.26997	4.90597	2.47775	0.284673	7.10429	2.5517	33.0941	8.63556	3.35774	2.41279	0.892948
ACTL10	0.43902	0.315802	0.731896	0.0310586	0.31019	3.51645	1.7845	1.12791	2.74028	0.805398	0.620598	1.70258	4.06449	2.33782	3.0804	2.88403	0.859198	1.29466	7.31423	0.584849	0.397504	3.51614	0.187197	3.72829	3.18441	1.32858	3.07676	1.97319
ACTL6A	29.4091	28.0877	78.9441	52.9359	40.2615	45.7506	27.0818	40.318	65.7227	46.0455	34.4642	78.1619	47.673	42.0041	35.1022	30.3121	39.7147	31.6047	26.0965	37.5498	39.0419	31.5124	48.9726	22.1108	15.8641	39.1864	26.1656	23.6842
ACTL6B	0	0	0.0173036	0	0	0	0	0	0.0146108	0	0.0087469	0	0	0	0	0	0	0.0476659	0	0	0	0	0	0.0637229	0	0	0.0576349	0
ACTL7A	0.00784515	0	0	0	0	0	0.0364532	0	0	0	0	0	0	0	0	0	0	0	0.0236275	0	0.0120862	0	0	0	0	0	0	0
ACTL7B	0	0	0	0	0.0174081	0	0	0	0.00943275	0	0	0	0.0291022	0	0	0	0.0111219	0	0	0.0157352	0	0.037127	0	0	0	0	0	0
ACTL8	0.00813895	0	0.725882	0.314833	0.0385231	0.0167592	0.275717	0	0.0332377	0	0	0	1.34879	0.0524515	0.0505644	0	0	0.0532056	2.02614	0.0105591	0.0117207	0.138777	0.212333	0.768171	0	0	0.115132	0.0481959
ACTL9	0	0	0	0	0	0	0	0	0	0	0	0.0130554	0	0	0	0	0	0	0	0	0	0	0.0174947	0	0	0	0	0
ACTN1	64.1399	28.38	41.6977	134.514	209.628	55.1906	21.3579	30.6687	40.5209	78.784	69.4906	92.278	42.5132	117.607	90.4011	23.5696	69.7457	68.6946	25.8301	117.993	127.768	111.826	46.767	190.533	69.8681	109.702	76.9302	28.842
ACTN1-AS1	0	0	0	0.0298752	0	0	0	0	0	0.052229	0	0	0	0	0.108678	0.0909585	0.0706265	0	0	0.128498	0	0	0	0	0	0	0	0
ACTN2	0.0697725	0.0170263	0.0518293	0.037226	0.1404	0.0715544	0.226632	2.66451	0.706578	2.51248	0.139803	0.0537453	1.30201	1.2303	13.4599	0.0058068	0.0272888	0.514645	0.211387	0.131495	0.243282	0.0132252	0.132363	0.217618	0.0944044	0.0113076	0.0630722	0.257662
ACTN3	0.014414	0.0084878	0.00857455	0.00362712	0.00344445	0.0093942	0.0304016	0	0.0105113	0.0308075	0.0125491	0.0125796	1.10272	0.0491089	7.2173	0.0120054	0.0246063	0.0079527	0.0125094	0.0108675	0	0.0270495	0.0179565	0	0.0672468	0	0	0
ACTN4	200.4	106.129	96.7854	196.165	97.4806	213.646	107.497	171.31	182.336	260.567	160.403	257.865	68.9677	81.5249	422.87	73.2741	120.69	117.276	115.225	309.033	280.08	120.09	73.9232	170.412	225.864	137.444	125.899	166.86
ACTR10	31.5654	22.1231	30.7299	46.3794	68.8929	23.3671	13.0404	28.7342	24.4011	34.4793	34.9842	23.412	31.5296	33.5192	17.3834	17.7946	27.2423	16.0398	15.939	27.0633	27.2608	24.7039	26.4955	15.3517	29.532	31.2399	25.0608	16.8117
ACTR1A	40.0383	32.1619	40.9708	46.7356	36.1349	49.4034	25.0702	27.0775	21.8865	41.8071	29.6659	78.531	35.1645	39.8397	66.5117	37.1429	35.8066	41.6572	49.8646	37.7597	29.9581	72.0893	38.209	47.7504	36.2182	28.0347	53.7555	37.8738
ACTR1B	21.3087	30.013	12.0596	18.7044	19.0293	19.7973	23.429	23.7023	29.0319	42.4019	18.0261	19.389	15.3884	21.2359	37.0865	22.1243	18.514	22.3382	11.0935	38.0713	48.7536	24.1503	17.0953	13.0183	31.862	23.8512	31.0821	39.3109
ACTR2	108.004	93.0385	130.185	139.56	178.549	98.3115	72.2202	67.7065	95.1069	112.047	170.845	130.594	47.7229	75.0329	63.3133	95.439	190.941	115.263	67.5426	114.867	111.108	82.663	104.916	39.5771	57.4141	93.2273	31.2307	139.406
ACTR3	70.2537	39.376	49.2531	72.4017	57.8324	50.9564	32.9909	30.2063	73.135	55.4986	65.025	78.2403	34.6163	117.426	21.2299	46.8569	68.2183	62.4567	30.426	47.2878	41.3973	58.6403	49.7028	55.3076	21.1711	52.5173	20.5348	79.2968
ACTR3B	2.9786	4.87507	9.34671	1.14783	3.73496	2.5217	9.60069	6.25444	4.7389	15.9595	4.61389	2.21239	5.8913	4.19341	4.28521	4.15798	2.50781	5.82428	3.60394	3.40596	3.82037	3.93113	11.1126	4.11272	6.08722	2.38007	5.52269	3.92503
ACTR3BP2	0	0	0	0	0	0	0	0	0	0	0	0	0	0	0	0	0	0	0	0	0	0	0	0	0	0	0	0
ACTR3BP5	0	0	0	0	0	0	0	0	0	0	0	0	0	0	0	0	0	0	0	0	0	0	0	0	0	0	0	0
ACTR3C	0.706457	3.13904	3.44778	0.448587	2.13917	0.551945	3.65645	6.78057	0.979348	4.04488	1.58368	0.737267	1.04578	1.10719	0.644948	1.18731	0.996822	1.17704	0.585305	2.22756	1.91558	3.48615	3.83293	0.798701	5.62576	0.522581	1.04122	1.84289
ACTR5	3.49708	3.05284	6.2679	4.96763	2.62257	5.53668	3.71455	4.13046	5.05172	3.86071	2.84373	6.52569	8.65459	7.08381	4.31474	5.59948	3.26329	4.51765	9.62258	3.40803	4.27819	7.04091	4.05088	4.19074	3.26869	5.51321	4.25997	4.32371
ACTR6	15.0534	13.8569	19.822	15.7011	22.4381	11.413	8.31858	18.445	13.3451	18.2949	17.5306	13.5633	15.4708	10.6038	10.814	14.9271	17.6366	11.997	6.88475	9.91918	10.84	13.3926	15.5829	4.44049	9.0715	9.1389	7.90941	12.8474
ACTR8	10.8519	7.05844	13.4052	11.2162	9.99335	8.08386	7.09304	7.28666	8.22704	10.8981	9.01415	7.54732	6.47799	7.63876	5.25551	8.49476	6.7068	4.97685	6.59967	8.30526	10.3205	6.38209	10.2122	4.74768	4.92388	4.85765	5.1808	5.84029
ACTRT1	0	0	0	0	0	0	0	0	0	0	0	0	0	0	0	0	0	0	0	0	0	0	0	0	0	0	0	0
ACTRT2	0	0	0	0	0	0	0	0	0	0	0	0	0	0	0	0	0.020155	0	0	0	0	0	0	0	0	0	0	0
ACTRT3	0.242811	0.887107	1.90394	0.463832	0.592063	1.10219	2.27278	1.04694	1.11634	0.702136	1.21416	2.59002	0.64969	1.01436	0.658234	1.25394	1.26303	0.966309	0.481486	0.156495	0.0975833	2.17065	0.255404	1.27545	0.854991	0.814243	1.54078	0.743638
ACVR1	30.7817	16.8862	8.30149	40.206	26.0756	25.5429	14.6904	18.7096	47.5791	22.8337	20.6268	15.9572	12.093	16.1691	11.3195	7.96401	17.4184	9.51707	3.93018	14.264	16.2266	10.4084	6.5971	9.81171	21.9069	10.5459	9.12218	8.92303
ACVR1B	6.73905	8.86266	12.7015	6.88461	7.8	4.23137	7.74863	9.22837	4.76359	5.0424	7.57785	6.05751	3.11052	5.34448	7.68469	5.08024	8.60601	4.37211	6.21671	6.00467	6.41671	15.9123	5.54874	3.71999	4.85074	17.4985	6.14985	5.35385
ACVR1C	0.633821	0.283968	0.0464473	0.217422	1.14017	0.0633139	0.265402	0.168182	0.507225	0.0230226	0.0920578	0.231337	0.19224	0.450944	0.219504	0.0608327	0.42638	0.561257	0.232608	0.301362	0.0315114	0.0751675	0.0645293	0.0701116	0.0582076	0.059116	0.139086	0.0972522
ACVR2A	3.45066	2.46814	3.20185	1.99341	1.50135	2.86196	3.26539	2.81093	2.9932	3.05171	2.80505	2.02019	0.899788	2.37841	1.09549	3.0364	4.69723	1.29428	1.07429	3.37266	5.16028	3.23075	2.29229	0.793445	3.66746	2.64489	1.05405	1.32665
ACVR2B	3.14301	1.60555	10.8184	2.75933	3.40388	2.37716	0.849051	1.67819	2.02194	1.62095	0.863599	0.870714	3.03245	4.35296	2.00165	1.01695	0.684825	0.959451	1.74848	2.26962	3.38164	0.324037	2.63744	1.11563	1.29061	0.657721	2.46765	0.633138
ACVR2B-AS1	0.981217	0.296505	1.31303	1.65969	1.37986	1.96226	0.219039	2.74435	0.75005	0.884977	0.141657	0.0744227	1.21213	2.23888	1.33234	0.687152	0.168795	0.143486	0.238396	0.965589	1.04324	0.0840256	1.32471	0.119356	0.14505	0.0999312	0.964388	0.360654
ACVRL1	8.17483	1.48687	1.88592	1.15549	1.77665	1.98857	7.36812	5.71216	3.48114	3.57537	6.41406	4.59054	3.07671	9.17286	7.16014	3.98861	15.5826	13.779	6.26125	5.1392	2.50695	6.53045	5.20615	11.317	10.2065	4.94559	1.68639	7.47207
ACY1	15.8746	60.145	24.6401	18.4204	15.1461	16.3859	25.4165	23.3648	20.8182	19.1139	11.4793	16.2908	26.4576	28.0151	52.6492	14.842	10.4192	10.9966	59.3107	26.6062	23.364	30.8703	36.1621	21.6527	15.9095	11.2571	51.5919	14.7784
ACY3	0.0524256	3.30863	0.0770524	0	0.0418121	0.0239299	3.0282	0.225181	0.239766	0.0731746	0.25587	0.0358764	0.44947	0.0753422	0.227299	1.94218	0.384873	0.682128	0.322217	0.0950338	0.052512	0.361596	0.121995	0.286018	0	0.061278	0	4.28746
ACYP1	38.5774	27.8097	1.1075	36.4025	15.3184	37.4896	11.436	37.9662	12.2355	48.0045	19.8505	19.3245	41.0568	9.03152	24.8252	16.148	23.7328	22.8128	11.1702	21.1847	18.1354	17.9988	9.26209	14.3714	59.1085	30.7598	29.0205	9.53507
ACYP2	6.06414	15.5399	3.48517	8.61565	9.13498	8.26495	6.3002	9.919	3.02228	12.0224	11.7066	4.29694	7.75605	7.24668	4.02571	6.15114	8.40806	8.38725	5.31992	5.4676	5.59734	6.78806	10.8063	4.79866	7.19673	4.68417	4.72078	11.1976
ADA	6.66575	4.52538	8.57644	11.833	2.00367	7.85024	6.20556	6.17208	6.1954	2.03611	4.69768	12.7063	15.2881	13.8555	29.0496	12.6525	17.5857	11.7186	29.2614	3.91979	1.98276	11.8418	6.52698	15.613	8.64096	13.0538	23.3507	18.6582
ADAD1	0	0	0.0107395	0	0	0	0	0	0	0	0	0	0	0	0	0	0	0	0	0	0	0	0.0106691	0	0	0	0	0
ADAD2	0.0610735	0.030178	0.0157672	0	0.107024	0.0177378	0.0314349	0.0638887	0.0136431	0	0.0166227	0.0174918	0	0.0513524	0.0516424	0	0.11906	0	0.0669914	0.0112336	0	0.295385	0.0238631	0.332048	3.52701	0	0.0611411	0
ADAL	4.68133	4.12824	4.06759	4.70406	4.29838	1.30375	3.70247	4.22682	3.184	4.50293	1.76673	2.36902	3.90456	3.93698	3.46658	2.13294	2.87141	1.18612	1.52446	3.99547	4.27336	1.53781	2.20256	3.83889	3.14578	7.35243	8.04525	4.74461
ADAM10	32.6362	34.4158	42.2728	58.6377	68.3759	17.2319	14.9119	25.1891	34.4715	62.0048	44.9367	25.6574	26.8312	42.7757	19.4686	16.9139	30.0996	17.6414	17.9844	19.7061	22.1247	19.5333	112.787	10.7615	15.1873	34.2106	8.64494	23.4489
ADAM11	0.255463	1.41664	6.50101	0.248676	0.310796	1.22274	0.452435	0.0721965	1.62976	0.0501742	0.0632944	0.0447989	5.18731	1.30905	14.24	0.374505	0.143463	2.4668	2.87721	0.141088	0.153466	0.476811	1.74721	4.08381	0.560737	0.772929	1.47207	0.0877822
ADAM12	13.3729	5.61614	2.02004	0.901404	9.80617	1.23181	5.54701	5.13624	11.2298	15.473	13.1107	9.82384	2.62267	2.27795	7.11423	2.80363	34.7981	10.0691	4.33695	5.15724	3.51451	1.64741	20.5603	11.5673	1.57753	2.72792	4.82881	3.08001
ADAM15	35.4046	35.4472	26.7975	43.8902	16.4627	22.9482	88.1551	53.9898	31.0771	26.6654	36.1375	33.4849	45.7244	33.2703	171.579	33.7741	34.2873	110.499	134.06	40.1566	27.074	99.6545	30.8556	87.3549	25.5572	38.4165	55.1117	18.5108
ADAM17	16.6805	9.91333	10.6495	15.8043	12.019	6.40003	11.0297	7.87671	15.8583	13.0453	18.7705	14.7524	3.58609	8.27868	3.44211	4.75181	12.2791	7.32148	3.44207	11.0413	15.3555	14.5383	5.39036	6.89604	14.6624	13.9273	6.5952	7.76109
ADAM18	0	0	0	0	0	0.00772025	0	0	0	0	0	0.008701	0	0	0	0	0	0	0	0	0	0	0.0093082	0	0	0	0	0
ADAM19	23.8215	1.13885	1.34082	7.44353	1.49445	3.50264	0.938102	6.15463	9.80989	7.07196	5.69153	17.5183	1.19474	2.09247	3.6821	3.12661	6.65639	2.74616	1.12272	2.00619	1.83627	2.34441	1.49657	6.01419	8.77383	2.49954	0.614539	27.1244
ADAM1A	0.632444	0.86422	0.578995	0.243322	0.991337	0.520405	0.975137	0.975614	0.780682	1.25489	0.589043	0.865986	1.00731	0.692959	0.463597	1.13345	0.789643	1.16576	0.347025	1.03227	1.55492	0.702839	0.751869	0.393016	1.33071	0.974358	0.56661	1.85013
ADAM2	0	0	0	0.0079468	0	0	0	0	0	0.00874815	0	0	0	0	0	0	0	0	0	0	0	0	0	0	0	0	0	0
ADAM20	0.0102524	0.0122416	0.0202245	0	0.0527286	0.00747365	0.0275406	0.042653	0.0154325	0.0602833	0.0289211	0	0.0303278	0	0.0130296	0.0189551	0.0249909	0.0105403	0	0.0197225	0.0111552	0.0641132	0	0	0.0491235	0.0180682	0	0.0231689
ADAM20P1	0.0942628	0.0313943	0.0404147	0.0113476	0.15848	0.0270516	0.180836	0.138365	0.0597246	0.0437082	0.0564407	0.0644864	0.164226	0.11146	0	0.0545582	0.0486062	0.105762	0.0229801	0.0192106	0.0163487	0.132761	0.0472262	0.0283902	0.0716016	0.0360646	0.0263617	0.198449
ADAM21	0.129646	0.0585565	0.0363653	0.887945	0.728655	0.0072207	0.029823	0.0616207	0.506665	0.0389035	0.0309623	0.0351827	0.211447	0.0617347	0.0288686	0.0201394	0.0402288	0.0176576	0	0	0.00605845	0.0577873	0.0653212	0.0619457	0.0271394	0	0.225223	0.101097
ADAM21P1	0.102082	0.0145401	0.0187261	0.27589	0.402041	0.0094734	0.0196564	0.00670125	0.152954	0.0204906	0.0480947	0.0207582	0.108216	0.0395015	0	0.0134839	0.0432659	0	0	0	0.0079532	0.0150683	0.0187959	0.0403254	0	0	0	0.0661704
ADAM22	0.875506	1.19217	0.806647	0.437543	0.535319	2.05422	0.528902	0.329475	0.521367	3.901	1.50552	0.116709	0.0935381	0.297833	0.441426	0.346591	0.896199	0.264078	0.185173	2.07307	2.49964	0.0911056	0.331537	0.19132	0.932481	0.0359704	1.69562	1.14018
ADAM23	2.80944	0.273968	6.6743	21.6991	0.225017	0.740511	2.29018	0.437586	24.6386	0.59809	8.78387	0.135708	0.421098	0.922023	4.81937	0.643154	6.39185	8.35534	2.48918	0.119578	0.0432567	1.69659	13.0909	9.96376	1.18511	8.7461	5.24421	2.15324
ADAM28	1.04166	1.96703	1.41497	0.222829	3.39798	0.573667	0.470425	0.953915	0.295847	1.63861	5.58516	0.810099	1.79566	0.321471	0.869638	4.70814	4.8248	1.38798	0.326491	1.91441	2.26945	0.806867	3.9436	0.267301	0.934854	0.364164	0.191709	12.066
ADAM29	0	0	0	0	0.0058229	0	0.0248358	0.00938553	0	0	0	0	0	0	0	0	0.0060666	0	0	0	0	0	0	0	0	0	0	0.0440512
ADAM30	0	0	0	0	0	0	0	0.00443973	0	0	0	0	0	0	0	0	0.0176461	0	0	0	0	0	0	0	0	0	0	0
ADAM32	0.219029	0.0123105	0.0298139	0.0067855	0.0438904	0.0519669	0.594642	0.735131	0.226722	0.216662	0.105032	0.14767	0.0572165	0.178826	0.0875477	0.0284891	0.266994	0.067827	0.0962811	0.0677844	0.0412264	0.117858	0.19285	0.0636796	0.25839	0.0201395	0	0.0767106
ADAM33	2.50244	0.0312168	0.995305	0.00353091	0.096879	0.173071	0.429814	1.33462	1.20541	0.687028	0.159656	0.631891	0.226147	0.0996144	2.37206	0.131964	2.8861	0.507219	0.151261	0.360321	0.0774207	0.654118	0.119584	0	4.26462	0.200643	0.0565511	0.390613
ADAM3A	0	0	0	0	0	0	0	0	0	0	0	0.00445544	0	0	0	0	0	0	0	0	0	0	0	0	0	0	0	0
ADAM5	0	0	0	0	0	0	0	0	0	0	0	0	0	0	0	0	0	0	0	0	0	0	0	0	0	0	0	0
ADAM6	0	0	0	0	0	0	0	0	0	0	0	0	0	0	0	0	0	0	0	0	0	0	0	0	0	0	0	0
ADAM7	0	0	0	0	0.00473791	0.0052334	0	0	0	0	0	0	0.00493423	0	0	0	0	0	0	0	0.00428075	0.00819085	0	0	0	0	0	0
ADAM8	2.26605	1.84499	2.19519	0.296675	3.81732	10.0352	4.73646	2.04156	3.76602	1.88552	12.7103	12.292	1.90305	16.1416	2.49394	8.60031	6.7618	10.1695	1.4608	6.5434	9.19965	7.66852	1.71799	6.02454	3.10765	0.752793	0.952638	15.5854
ADAM9	62.4584	18.5669	17.2106	19.9661	47.0776	17.5737	44.0064	25.9298	22.9356	44.9212	47.0831	92.391	19.3562	15.3895	7.63307	13.2291	53.2387	28.4683	4.65022	27.6111	24.9681	25.6369	28.9164	3.95338	7.08886	25.2457	7.75877	8.7285
ADAMDEC1	3.63543	1.95568	1.79153	0.218185	0.29787	0.895378	1.20057	3.32444	0.254452	2.27927	3.71174	3.26812	4.5785	1.05962	1.34855	20.863	9.19838	1.68988	1.71657	2.66823	1.18724	1.92118	3.63427	1.2726	3.74714	0.188134	0.507183	19.4763
ADAMTS1	22.3454	8.03515	4.62836	15.7464	8.16024	16.9928	33.95	25.7964	66.3226	22.8195	78.1516	8.61712	3.38007	28.1938	3.7811	5.97764	16.0328	8.41897	1.75934	6.16266	9.11039	12.9118	9.05287	8.58708	38.3269	4.81861	2.4152	8.19729
ADAMTS10	2.11964	0.766007	0.18545	0.104869	0.46034	0.550917	1.60902	1.43467	1.40044	0.845392	1.61816	1.43385	1.54283	0.619625	2.96186	0.695447	4.24665	2.19803	0.388601	1.08198	0.923167	2.63268	0.820184	1.11718	12.9684	0.314346	0.377328	2.50338
ADAMTS12	1.38539	0.476571	0.21661	0.374125	0.837843	0.432421	0.465361	0.330294	2.71824	1.80109	1.60315	4.6651	0.110771	1.4367	0.224281	0.129918	3.648	3.18066	0.107647	0.817328	0.724236	0.328985	0.918467	1.01326	1.16443	0.572495	0.0281153	0.0488285
ADAMTS13	0.394874	1.53342	0.699239	0.11883	0.0829007	1.44904	0.834209	0.894842	2.12653	0.190119	0.524813	0.166028	0.802146	0.470124	1.51564	1.16434	0.44264	1.19281	2.44713	0.78571	1.11594	0.881743	2.02366	0.280827	0.543267	0.245013	1.10965	0.821649
ADAMTS14	0.625921	0.816614	0.183306	0.232904	1.50204	0.295513	9.9784	0.500868	0.880165	1.30509	0.940093	6.20838	0.69705	0.735916	4.25096	0.658222	1.9702	3.18011	0.191484	0.503704	0.282315	1.53388	0.706098	2.67212	1.21657	0.559608	1.50312	0.461057
ADAMTS15	1.96153	0.120128	0.0568391	0.0587262	0.11162	0.0793436	1.5149	0.952947	1.89223	0.637807	0.434192	0.715637	0.388325	0.267836	1.30369	0.240904	1.63268	0.620544	1.09066	0.627969	0.171962	2.13402	0.557681	0.916438	0.338125	0.964307	0.201798	0.566967
ADAMTS16	0.168055	0.0791602	1.26596	0.0376907	0.337693	0	0.0347686	0.0213184	0.0200915	0.249336	0.0322433	1.50395	1.27021	0.0315495	0.118898	0.0376647	0.658755	0.190451	0.481783	0.043008	0.0551144	0.0211223	0.200923	0.247258	0.136224	0.0692432	0.0505202	0
ADAMTS17	1.30217	0.686794	0.40351	0.292059	1.09958	3.61892	0.264035	0.294435	0.23467	3.63854	0.241162	0.157869	0.511566	0.254362	0.524544	0.932596	0.499667	0.261161	0.654692	3.51925	4.47942	0.729206	2.01996	1.4466	1.04574	1.59426	1.15362	0.27054
ADAMTS18	0.509727	0	0.0088794	0.0130075	0.0415421	0.0220105	0.218104	0.0836141	0.0023929	0.0382755	0.0449127	0.630663	0.136544	0.21768	0.0202923	0.0837382	1.23839	0.0669426	0.00454065	0.0915889	0.0457918	0.05538	0.0235484	0.090175	0	0	0.0134062	0
ADAMTS19	0	0	0.0104345	0	0.0057228	0.249361	0	0.00776347	0.0954449	0	0	0.00197051	0.0034439	0.0310612	0	0.0103853	0.0062532	0.006054	0.0723175	0.00273824	0	0	0	0	0.280372	0	0	0
ADAMTS2	14.3109	2.8238	2.85706	0.761443	4.7567	2.2039	8.85488	2.6933	19.4198	5.33075	8.98514	8.30425	5.62709	5.63339	7.56804	4.59351	24.1653	13.5375	16.5126	6.78371	4.36358	4.4466	2.75877	28.6219	2.98827	3.8007	0.783095	1.81923
ADAMTS20	0	0	0.0359252	0.0054579	0	0.0069181	0.182653	0.199872	0.260917	0.0329996	0.0433538	0.00328853	0.0203847	0	0	0.01722	0.00537985	0	0	0	0	0	0	0.0125925	0.0213378	0	0	0.0101679
ADAMTS3	0.632062	0.0773497	0.910894	0.168354	0.0554386	0.0796395	1.08571	0.24921	0.412758	0.128923	1.1464	0.101549	0.0634441	0.0919946	0.0381676	0.225573	1.20378	0.684801	0.0535073	0.186175	0.114357	0.249738	0.198922	0.109709	3.477	0.0516208	0.112449	0.359522
ADAMTS4	3.84103	0.911123	4.48786	1.76192	2.35272	1.21137	6.8258	11.9275	6.71197	16.1774	21.1984	7.28738	1.65267	11.7296	4.91024	0.627923	22.2743	33.6915	1.16511	3.24769	1.4952	9.35277	0.883205	29.9779	52.1317	26.696	1.13393	9.48631
ADAMTS5	2.80539	0.25833	0.702987	0.189729	7.4848	0.552656	0.557669	1.19041	3.44341	1.14221	2.98189	0.845188	0.213875	2.81422	0.194712	0.189408	3.40199	0.878456	0.114781	1.54464	0.52518	1.11589	0.23557	0.426681	10.1364	0.533079	0.0273581	0.192842
ADAMTS6	0.393676	0.2857	2.08677	0.258456	0.241654	0.0429168	0.478789	0.123077	0.885185	2.24269	0.728551	2.40548	0.0821692	0.300408	0.0510735	0.156672	0.816681	0.664453	0.048536	0.478517	0.285608	0.157687	0.0862321	0.569607	3.19022	0.278322	0.402698	1.09288
ADAMTS7	0.938246	0.752728	2.9951	0.189675	0.891337	4.94135	1.17277	0.673574	4.77987	2.55786	2.22685	0.787383	1.96691	1.33121	11.2758	0.434976	4.32657	4.8301	2.25531	0.631891	0.4186	2.36412	6.52978	5.16521	14.8909	2.17789	0.449642	0.477801
ADAMTS7P1	0.0023828	0	0	0	0	0	0	0	0.00234902	0.0169654	0	0	0	0	0.00878975	0.0158926	0.00869784	0.0102752	0	0	0	0.0088535	0.00422975	0	0	0	0	0.032964
ADAMTS8	0.268055	0.0470648	0.0275113	0.00696723	0.0311798	0.0159942	0.303744	0.458489	0.274616	0.0888452	0.0473849	0.0283352	0.164098	0.0235634	0.15716	0	0.269116	0.0360506	0.15715	0.0765321	0.034005	0.607606	0.140928	0.206541	0	0.038126	0.0276131	0.686593
ADAMTS9	2.86256	0.474426	0.872437	0.56411	1.07647	0.436863	1.95939	2.09627	14.413	8.73972	7.29931	1.65262	0.712651	7.72943	0.304169	0.295383	4.37702	3.90332	0.60298	0.620464	0.535327	1.92395	0.516626	1.57036	4.12682	1.45277	0.271433	1.98159
ADAMTS9-AS2	0.292448	0.0684397	0.0900543	0.0532444	0.0909759	0.0288833	0.0518611	0.911327	1.30333	0.570168	0.519355	0.0433316	0.0431899	0.115563	0.0184546	0	0.599758	0.0902413	0	0.0406241	0.0302491	0.0569815	0.245966	0.0409054	0.0976717	0.0255385	0	0.123034
ADAMTSL1	1.91864	0.241239	0.262402	0.136248	0.405936	0.267441	1.93223	1.39629	0.361473	1.11274	3.06685	23.1027	0.448405	1.22974	0.637032	0.281079	2.77406	0.874097	0.160495	0.526134	0.240849	0.310895	0.102364	0.66387	2.41082	0.477241	0.032364	0.404479
ADAMTSL2	0.294202	2.58949	0.350636	0.0625779	0.621155	0.343456	0.671804	0.662426	0.923703	1.14806	0.503529	0.927229	0.136056	0.253684	0.669616	0.430748	1.27202	1.2593	0.324084	0.291169	0.170317	2.57664	5.34138	2.14042	2.535	0.797376	0.0274683	1.58235
ADAMTSL3	0.142922	1.32375	0.190092	0.0151057	0.316651	0.0296666	0.170098	0.263898	0.325495	0.129604	0.539483	0.130863	0.227559	0.0487491	0.721573	0.256569	0.893755	0.250006	0.122379	0.118988	0.0759222	0.10849	2.13266	0.120485	0.760188	0.206792	0.200854	0.168582
ADAMTSL4	4.95395	2.65004	6.46317	0.228706	0.448603	0.628645	2.60457	1.72822	3.34092	0.937708	10.173	3.16836	2.08807	2.08899	6.04594	2.35333	3.87617	3.28407	19.4891	1.91197	1.03374	3.79575	1.2716	1.06367	4.83042	0.562675	10.2592	1.93648
ADAMTSL4-AS1	0.0713901	0.0345294	0.145555	0	0.0195316	0.0277042	0	0.0362592	0.27444	0.13135	0.174528	0.114833	0.058354	0.359203	0	0.112193	0.112367	0.0983453	0.106709	0.27439	0.237728	0.293185	0	0.133402	0.120316	0	0	0
ADAMTSL5	1.83559	0.664034	0.0799509	2.50601	0.831031	0.635498	2.02981	0.131678	3.33041	4.0386	2.3258	0.276685	0.192253	6.34248	3.41236	2.56691	0.250882	1.32998	3.84717	0.414789	0.347884	0.327441	0.320742	1.06939	0.0492866	0.610448	3.5196	0.678321
ADAP1	6.52076	2.10474	3.45409	0.942863	1.11789	4.12061	3.57265	2.21471	8.62844	6.26093	2.83826	2.07306	2.92005	1.88321	4.84019	13.2941	3.42907	4.77919	11.562	2.16445	0.828777	2.67319	12.9236	3.56537	1.92346	6.21068	2.25379	5.57809
ADAP2	5.65127	6.28803	3.7116	1.02923	6.72634	1.60864	5.39283	4.54903	2.38139	3.20138	8.87247	6.26229	7.82784	3.24807	2.35095	12.3027	14.4093	14.1257	8.10527	13.2858	7.44693	23.8761	9.68413	12.272	6.45646	5.53473	4.87293	5.89267
ADAR	47.3875	59.7259	86.5088	46.1552	46.7691	28.6386	35.1397	32.2501	42.9491	51.4499	65.1035	55.2506	39.0157	49.633	38.6452	61.6399	48.8998	56.5637	67.1262	50.74	44.2858	34.0306	32.9345	49.3129	49.8091	47.5527	45.8926	70.7967
ADARB1	7.18736	6.68074	4.62183	13.9354	19.4635	18.0781	3.89915	6.43808	6.72227	5.4237	15.3892	3.30726	4.21321	3.56761	9.88312	7.53249	5.63054	5.19911	6.67295	3.07253	3.70477	4.8627	12.4132	4.69597	3.94527	6.50906	5.63974	9.35838
ADARB2	0	0.0873833	0.0433171	0	0.09281	0.0153687	0.0311555	0.026743	0.036505	0.0146828	0.00172671	0	0	0.0501952	0	0.110999	0.0068624	0.0485545	0.0147964	0.145911	0.307173	0.043826	0.00245768	0.0574435	0	0.00750262	0.0313466	0.0536264
ADARB2-AS1	0	0	0	0	0	0	0	0	0	0.047385	0	0	0	0	0	0	0	0	0	0	0	0	0	0	0	0	0	0
ADAT1	5.70608	4.07376	8.68356	7.12591	7.01491	2.20244	2.58868	5.217	6.21333	4.88746	5.2279	3.83586	2.42749	3.3503	1.37875	1.871	6.1429	2.18378	0.842778	6.26832	5.55558	3.60584	4.28276	9.40908	9.14987	9.74099	9.61974	6.7813
ADAT2	0.905564	2.14497	1.20922	0.482722	1.68772	1.69812	2.40282	3.26697	1.7608	1.24554	1.1748	1.37566	0.898711	1.2003	0.694952	1.84797	1.28174	1.07305	0.5517	1.7275	2.98943	2.09509	2.0379	0.59374	0.788888	1.76788	1.6022	1.52882
ADAT3	1.91952	2.72969	1.36037	3.58396	1.04444	14.8505	10.9949	4.93149	3.62643	3.45167	3.01742	7.82106	9.00028	6.11085	15.286	6.74075	2.15874	6.625	24.3493	4.61789	4.31614	17.3443	4.03569	12.1091	9.97454	5.29807	7.18524	5.15558
ADC	8.19318	3.94986	0.850588	5.90212	1.55891	1.61723	2.19615	1.70785	2.13015	1.20977	3.22611	1.27613	12.7262	3.00028	9.71037	2.49795	3.71026	7.35177	3.02782	2.93418	3.24092	1.44778	2.91018	4.696	3.14418	1.44559	4.81579	1.03241
ADCK1	2.4718	4.11278	5.6551	4.05893	7.04109	3.63869	4.30735	6.17234	2.2805	2.77333	4.15942	2.44195	8.27755	2.88208	13.239	6.7451	5.22149	3.48733	8.1177	3.36907	2.47248	5.70747	1.37703	6.29265	3.24589	5.61	5.58001	3.10328
ADCK2	11.5729	14.8274	10.0106	8.44754	11.9109	18.0623	22.4867	15.2564	6.98447	24.2163	13.5531	11.7454	29.9397	15.3394	67.0134	15.7249	11.7622	17.6491	14.1175	9.59223	5.65698	19.8097	14.6572	31.0533	13.9395	70.9962	21.7467	21.8444
ADCK3	14.8014	26.671	23.9759	11.007	3.8935	14.1341	15.2796	17.5666	19.3634	7.46605	19.1661	8.40565	25.3674	11.8399	33.5356	19.4947	10.1633	8.01773	53.1262	24.8064	29.5325	9.05282	8.9815	3.76622	11.5689	5.06138	24.1445	20.5897
ADCK4	10.8371	11.4029	6.31808	10.9942	6.2706	18.3826	18.3156	15.8535	19.7122	13.9101	12.5654	6.31872	22.3264	7.44729	38.7456	7.88016	6.27879	13.5002	15.7339	9.32634	7.81977	15.2018	8.11158	15.1655	27.3753	7.33072	12.2902	11.1535
ADCK5	2.56813	3.75603	2.14097	2.83744	3.26608	12.3895	12.9025	4.77951	5.74094	7.22685	5.70818	3.48744	10.7566	2.58989	12.7087	6.60726	4.59936	9.94831	7.01571	3.36305	3.1367	9.83542	3.69945	3.85352	9.77606	3.48909	9.51997	4.97661
ADCY1	26.0783	4.24017	4.06248	35.416	19.6476	15.6829	0.93015	5.74031	4.63639	0.477445	0.285052	0.232983	18.6196	17.1312	11.5765	0.679625	1.52709	0.746694	2.25287	0.25157	0.154696	0.348709	0.235436	6.78174	3.41772	10.761	3.47946	1.90113
ADCY10	0	0.254609	0.033847	0.0125395	0	0.00379518	0.0491728	0.0186572	0.00826879	0.00396792	0.0119073	0.0151932	0	0	0	0.0374899	0.00940939	0.0119961	0.00483657	0.00270148	0	0.0181711	0.0111794	0.0152456	0.0421398	0.0104842	0	0
ADCY10P1	0.083638	0.275934	0.0939015	0.0302264	0.119914	0.850563	0.32284	0.125908	0.0908796	0.044857	0.20574	0.534129	0.548927	0.0713267	0.0691032	0.134415	0.208406	0.810501	0.618095	0.274894	0.390331	0.273369	1.41664	0.0558423	0.248104	0.148386	0.066234	0.276951
ADCY2	0.0277453	0.0192894	0.00274506	0.0117691	0.439499	126.492	0.0124216	0.149058	0.0214148	0.135207	0.00747028	0.0380772	5.05198	3.42684	1.7856	0.0227827	0.0930451	4.74818	0.0618957	0.011608	0.0052287	0.153767	0.0346498	0.868591	0.0256139	0.0174809	0	0.503685
ADCY3	18.4886	2.77571	3.32903	11.3087	3.12578	32.8583	16.7622	12.4899	15.983	9.1536	6.24865	17.3255	11.3654	21.6795	32.9834	9.28579	10.5219	21.5254	13.4816	5.3829	2.64186	26.9062	8.79193	9.65379	22.927	10.2834	4.89785	12.0257
ADCY4	2.77901	0.658375	0.456782	0.443352	0.498053	0.8539	1.48277	2.83365	0.937291	0.737537	1.5275	1.62555	1.81337	1.23283	1.27205	0.93136	3.98431	3.24267	1.29705	0.890358	0.775954	4.45497	0.843089	2.13465	2.63381	1.21501	0.402765	3.34067
ADCY5	0.155785	0.70531	0.327514	0.0746747	0.0812449	0.110271	0.251873	0.390535	2.77264	0.0617827	0.0396777	0.340921	0.114641	0.11257	0.269255	0.207255	0.930805	0.424164	0.756826	0.302141	0.150626	0.356928	0.304507	0.308967	0.105912	0.48784	0.134368	1.69536
ADCY6	11.1992	7.08791	10.1285	10.2832	6.8398	7.88155	8.32072	9.20591	6.89022	37.1739	12.674	1.55204	12.0484	7.84315	13.985	4.48861	7.05715	9.5463	4.8474	10.9788	10.8368	4.54542	9.33307	3.05292	12.7437	11.1876	11.2292	4.11078
ADCY7	5.07138	4.77745	8.77326	1.55799	5.10588	5.14191	2.69427	3.55676	12.4071	2.73697	7.95714	9.92769	3.85227	2.63828	2.45157	11.9767	10.5635	8.54001	2.50711	5.5113	4.26664	7.96424	9.0227	1.26765	2.19715	2.03544	0.858551	12.8295
ADCY8	0	0	0.0498617	0.00694626	0.119423	0	0.0336028	0.565565	0.453842	0.00531205	0.01156	0.0156055	0.0372485	0.446918	0.0101292	0	0	0.0052626	0	0	0	0	0.00497369	18.7013	0.0228022	0.0603324	0	0
ADCY9	5.67994	8.16865	4.92926	12.1335	2.79908	8.59504	8.10844	3.89262	5.05539	5.67539	2.89386	3.03608	4.43427	5.30988	10.2875	2.7498	3.40732	4.27266	7.2266	4.82707	4.954	3.51631	7.27414	7.63844	3.08564	5.91027	4.87626	4.93676
ADCYAP1	3.10431	0.0710859	0.050986	0.0267933	0.0125444	0.0444645	0.188577	0.197857	0.0245903	0.0312629	0.144687	0.350541	0.121732	0.0660965	0	0.00958375	0.859058	0.28459	0.0407738	0.0443047	0.0125516	0.20832	0	0.208568	123.948	0.0888177	0.342692	0.139033
ADCYAP1R1	0.555114	0.0670795	0.0277907	0.0329689	0.140017	0.0170377	0.509756	0.571569	0.143436	0.569963	0.429374	0.44525	0.186087	0.118576	0.303295	0.130773	0.548167	0.236108	0.655702	0.178052	0.0809448	0.341142	0.0448814	0	0.378597	0.352987	0	0.126057
ADD1	50.3334	36.8197	41.2489	76.9748	42.6564	36.2202	41.3085	36.4817	29.5162	40.4903	52.1257	55.7682	29.0321	34.7411	35.9852	39.9132	46.0868	34.734	73.8912	45.8801	41.8205	45.0791	27.0386	35.7258	69.4025	63.5785	43.6884	67.681
ADD2	0.22754	0.103748	3.82898	0.0150423	0.0738657	0.379895	0.433466	0.166214	0.611004	0.0380827	0.135521	0.117577	0.10694	3.8329	1.27321	0.488293	0.267533	1.15364	0.463628	0.502198	0.278683	0.158479	0.233312	9.23925	0.0203741	0.0688224	0.0984978	0.520436
ADD3	21.4009	13.6501	20.9243	33.6551	18.3755	20.8801	7.47031	11.1439	32.3779	31.1319	26.149	6.88345	10.8142	22.019	12.5173	11.8012	35.9458	14.5004	5.59263	19.2611	23.0256	6.06951	17.2508	2.39723	18.3204	19.8078	5.50777	31.0542
ADD3-AS1	0.17468	0.0754199	0.041609	0.108031	0.0461027	0.111554	0	0.244893	0.227656	0.28098	0.0254756	0.057503	0.153266	0.0696677	0.032674	0.073112	0.140905	0.0293505	0.0426115	0.0129581	0.0146979	0.0561407	0.133775	0	0.334696	0	0	0.245866
ADGB	1.75972e-09	1.37207e-08	0.0103065	0	0	0.00360644	0	0.00226726	0.00717425	0.00682175	0.0084851	0	0.00318885	0	0.00674455	0.00454726	0.0121244	0.00831708	0	0.0047609	0.00267689	0.0271713	0.0157135	0	0	0	0	0
ADH1A	0.0204607	302.413	0	0	0	0	0.0315789	0.168515	0	0.030882	0.0231929	0.00822185	0	0	0	0	0.0866906	0	0	0.0331432	0.0124265	4.8254	0.0596822	0	0	0	0	0
ADH1B	8.81081	826.226	0.320989	0.0220812	0.014234	0.390665	6.72321	16.353	0.006525	0.0691139	0.028227	15.0589	0.0863306	0	0.475712	0.763031	44.0702	0.0413528	2.02407	24.6391	0.841928	10.2098	13.1379	0	0	0	0.325866	0.602458
ADH1C	0.115136	230.767	0.0897682	0.0101153	0.0284084	0.0279102	0.116185	0.171686	0	0.0506788	0.078266	0.107876	0.154527	0	1.41843	0.190819	1.2912	0	0.182414	0.195575	0.010514	3.06505	1.69707	0	0.0475168	0	0.10109	0
ADH4	0	481.743	0	0	0	0.0194093	0.316028	0.413612	0.00806325	0.0113916	0	0.0108222	0.00880545	0	0	0.0408275	0.163674	0	0	0.0671286	0	4.99166	0.0204309	0	0	0	0	0.0351949
ADH5	60.5065	91.7459	50.8824	122.418	55.1767	55.3864	47.9382	48.9524	42.0611	59.6233	50.4447	39.0049	48.818	36.0625	28.4476	68.313	67.5551	36.1803	33.4797	54.6645	55.0906	45.9083	50.462	21.5356	39.0373	72.5582	38.2656	35.8896
ADH6	0.0347259	86.7122	0.0141851	0.0528925	0	0	0	0.0779114	0.070186	0.0314294	0.0502563	0.0162635	0	0	0	0.0213379	0.0207494	0	0	0	0	1.2996	0.0585195	0	0	0	0	0.0258502
ADH7	0	0.273437	0	0	0	0.0094177	0	0.0198837	0.013849	0	0	0	0.0504957	0	0	0	0.073384	0	0	0	0	0.19067	0	0	0	0	0	0
ADHFE1	0.780362	15.1784	2.58971	2.319	1.15165	1.00812	2.9279	2.41312	1.46227	1.73501	1.44298	0.340385	1.39325	0.0957911	1.64733	11.4681	2.59989	0.715662	1.31296	2.76975	5.3297	0.601808	3.01817	0.107955	2.07689	1.77675	10.4509	0.865741
ADI1	42.7606	214.22	38.0064	55.4294	35.773	56.3091	71.4907	60.3571	33.7045	38.4272	59.566	47.4175	43.9892	50.536	63.3073	68.7772	56.4781	41.0806	189.885	45.0067	49.2789	58.0825	40.431	25.9502	83.0296	77.5127	48.1041	43.3237
ADIG	0	0	0	0	0	0	0	0	0.291617	0	0	0	0	0	0	0	0	0	0	0	0	0	0	0	0	0	0	0
ADIPOQ	0.996723	0.0072872	0.0146728	0	0	0.0438108	4.28771	5.84933	0	0	0.00406408	11.9338	0.0315703	0	0.0094442	0.0065683	23.0135	0.0581311	0.499364	10.2135	0.37225	0.0072789	0	0.0204142	0	0	0	0
ADIPOQ-AS1	0.715005	0	0	0	0	0	0	0	0.00400598	0	0	0.0130584	0.0186934	0	0	0	0.0051859	0	0.128729	8.18483	0.256539	0	0	0	0	0	0	0
ADIPOR1	114.909	123.808	96.5794	121.71	87.2131	70.0295	52.4935	60.489	88.4796	73.8237	77.2443	68.4801	85.1545	105.654	159.035	75.2219	76.0601	116.787	95.7545	63.4956	65.8607	120.695	34.608	189.464	53.6653	90.2392	114.856	45.3363
ADIPOR2	41.6388	48.6799	37.2412	85.1828	44.6266	63.4158	31.5741	26.5443	25.7113	44.8417	28.2256	32.537	23.5379	28.6447	20.6974	47.7382	29.1363	18.2857	48.2927	50.0835	51.6493	34.111	33.8999	14.634	11.6484	42.8862	24.0454	21.7305
ADIRF	21.2111	15.0856	1.07232	2.96924	7.28938	96.8771	22.9189	84.0159	3.41653	4.1288	9.87034	59.615	6.68772	2.31419	21.8392	7.15728	73.861	12.027	33.5279	21.2709	1.55088	73.9184	9.55195	6.22249	6.54054	2.89459	4.4006	10.1385
ADK	13.5307	30.5719	14.0259	12.0207	14.2479	12.1936	5.84373	12.2675	8.24685	14.6799	11.0831	26.4116	9.79298	10.3123	7.49237	9.59067	11.8634	10.2456	6.21969	24.3312	22.688	48.1443	9.62563	11.8032	5.33385	5.55817	12.7232	13.3839
ADM	12.0076	5.41296	4.08399	0.870059	4.85534	19.9177	20.1806	13.7624	57.5033	13.6253	17.7046	127.24	1.87828	78.0053	14.5983	10.0134	11.4704	21.9017	10.6252	9.40248	2.71018	39.431	1.95196	23.8502	16.7907	1.46275	96.211	7.88668
ADM2	1.72499	0.542269	0.283526	0.00289629	0.753436	0.994578	2.61998	0.34821	10.6957	9.92319	0.777933	0.310545	0.25252	6.14782	24.1925	1.54621	1.24815	0.720513	0.962542	0.952326	0.289189	0.560983	6.70106	7.77496	1.8165	2.93839	1.91009	4.46445
ADM5	1.26803	0.229256	0.880275	0.289129	0.112225	0.636624	1.71523	1.6842	1.08784	0.642791	0.239026	0.572653	0.469431	0.518873	1.07897	0.235771	0.736012	0.521383	1.79005	0.373762	0.198169	1.62662	0.483703	1.21493	1.4107	0.323798	0.232497	1.30569
ADNP	25.1893	13.2801	40.8571	34.508	14.8818	18.4294	17.7784	13.8602	28.7571	21.4757	13.862	27.3715	23.3677	29.7097	14.2712	19.959	20.0653	12.2543	20.7243	21.439	25.1984	12.5882	21.1096	9.16816	22.7507	26.3665	10.6744	16.7341
ADNP2	5.40008	6.3928	7.54894	10.7982	8.92072	4.54784	6.69111	6.6213	6.9242	8.47402	3.92119	5.28861	5.55846	6.16713	3.02304	4.55471	5.36399	4.75559	4.40478	8.19901	9.09191	5.44091	10.8901	6.1675	6.04523	7.66401	5.69572	5.2055
ADO	16.5704	16.9109	12.9045	16.5528	17.0821	10.619	5.62433	8.13609	11.4921	12.1907	6.59068	14.8419	15.4463	21.0283	15.6239	11.3261	8.51114	18.9587	6.71002	20.2398	22.0549	7.0842	13.8569	7.8662	8.86639	20.68	12.82	10.8299
ADORA1	0.784716	0.520809	1.08208	1.09899	0.213904	1.46638	0.471857	3.98518	2.29646	5.16332	8.0055	1.08434	0.224143	0.305644	4.79569	0.562866	0.290345	1.58049	0.796928	0.455866	0.283271	0.788083	0.353611	1.10219	4.72772	0.858336	1.86014	0.535392
ADORA2A	1.7329	1.91448	1.37385	0.382943	0.145209	1.65315	1.28182	1.85531	0.711048	0.53384	2.49707	1.36221	1.82556	3.74893	2.01489	12.65	4.28672	2.64034	3.22096	1.6903	0.714768	2.69998	4.03132	1.48389	3.05494	1.44114	1.70872	15.9052
ADORA2A-AS1	0.0174147	1.69947	0.0331139	0.0265815	0.0176221	0.087849	0.108651	0.0301737	0.0303764	0.00749925	0.0297373	0.0356856	0.0790827	0.0915112	0.0471282	0.0257659	0.0748283	0.0251987	0.0361021	0.0879832	0.0560168	0.059949	0.151173	0.164611	0.34765	0.0480061	0.066285	0.218534
ADORA2B	6.54742	0.353415	0.561661	0.498237	9.32807	1.00367	0.987035	7.58962	20.882	8.74087	16.4189	9.23506	6.43215	2.99259	0.317198	0.581014	0.791022	6.45331	1.03503	0.425237	0.454328	8.80477	1.13519	1.81209	2.61506	0.414037	3.1869	1.02699
ADORA3	5.23436	6.21099	4.70127	1.74457	17.4819	2.38586	2.69937	1.33007	2.64066	2.42293	13.681	4.62873	4.95963	12.3143	3.33034	6.26926	8.75395	37.8222	8.49019	6.93609	5.31912	0.763711	8.51666	3.65855	4.72013	3.55019	2.35826	0.425847
ADPGK	22.0234	17.1525	23.1281	30.2355	42.6303	24.6966	24.204	33.93	23.2377	28.7821	25.125	26.5039	34.4519	26.7246	22.0662	35.968	22.0203	22.0741	23.8732	20.4923	19.4067	25.1225	51.9422	20.2659	21.2891	25.0823	15.5874	43.8074
ADPGK-AS1	0.673164	0.120687	1.68119	1.00482	2.70236	0.0328017	0.108933	0.0997469	0.0162975	0.162037	1.53041	0.0510835	0.608807	1.02785	0.661933	0.125155	1.46941	0.496891	0.227848	0.686262	0.670576	0.336817	0.0580591	0.392306	0.263475	0.389502	0.294553	0.911291
ADPRH	2.99437	1.61884	5.76863	0.658214	14.4757	5.10644	5.6807	9.99938	9.67432	8.66308	10.6649	2.92651	7.88171	3.46921	1.41098	5.02239	9.31108	6.95132	2.74181	2.56816	1.41955	2.27434	3.33962	2.61413	3.54929	6.5456	8.54438	12.9724
ADPRHL1	1.47379	0.29048	0.84477	0.0960777	0.709732	0.17008	0.345201	1.11018	1.89039	0.373966	0.3453	0.287706	0.870852	0.766096	2.01891	1.07548	0.430645	0.315022	5.67549	0.114509	0.0536435	1.63791	1.0581	0.222873	0.800337	0.40008	9.51818	0.300997
ADPRHL2	30.287	15.6347	11.2604	23.9265	15.1109	34.8214	38.1288	23.6569	13.8203	31.9528	27.3408	26.6329	33.2639	24.9155	55.3873	35.444	14.9771	23.7383	35.362	20.0119	16.5262	49.4933	17.3819	44.1106	25.2634	29.3222	30.0889	22.8021
ADPRM	2.66865	6.76187	4.44993	6.85329	11.4262	4.9636	2.27923	5.21814	2.79214	1.712	4.79648	3.58069	5.12544	4.9828	4.40024	3.17357	5.95539	3.74555	3.76322	2.87476	3.09294	3.21077	3.55111	1.29787	3.30942	1.9051	2.83227	6.08166
ADRA1A	0	7.81065	0.034502	0.0242865	0.007598	0.0327097	0	0	0.0519809	0.0113548	0.0538443	0.120504	0	0.0943542	0.0270295	0.0231177	0.148471	0.029072	0.02134	0.162412	0.0120425	0.140951	0	0.0490079	0.438807	0	0.0513047	0.690418
ADRA1B	0.155628	1.60031	0.762552	0.0736051	0.346418	0.166782	0.262228	0.260568	1.08988	0.0801497	0.661183	1.41162	1.79923	0.473054	0.342872	0.94109	0.767344	1.79167	1.26679	0.109402	0.0333934	0.0916755	1.10755	7.23517	2.06794	0.502447	4.53281	1.09469
ADRA1D	0.255071	0.0144515	0.0933879	0.0063617	0	0.0632725	0.387993	0.0661433	0.140147	0.184578	0.272489	1.56012	0.184245	0	0.0434468	0.0639514	0.354322	0.167225	0.156329	0.145256	0.0540286	0.236083	0.666478	0.524934	0.066869	0.0386341	0	0.0439537
ADRA2A	6.01368	0.153965	0.882239	0.083404	0.796619	0.285014	3.416	5.10999	1.04305	1.53214	0.481335	4.21803	1.44048	0.255779	4.6475	0.883123	3.59838	0.836448	0.513139	2.28923	0.563293	4.47345	1.42786	1.02312	0.97872	0.365932	0.145011	43.316
ADRA2B	0.0631361	0.436966	0.193293	0	0.00409473	0.0881379	0.575812	0.131694	0.511247	0.720399	0.0392454	0.0086198	0.0728609	0.170462	0.0135417	0.81446	0.310455	0.21203	0.202883	0.121243	0.064556	0.102807	0.101858	0.13665	0.734043	0.934096	0.0607792	0.0791168
ADRA2C	0.724827	3.70139	7.13171	3.47715	1.80407	69.2618	1.21436	0.772705	9.32259	0.204215	0.196636	0.380641	10.4228	0.921588	0.437335	12.1418	1.09051	1.40902	101.34	0.5141	0.179776	4.41418	0.314547	13.7942	1.11745	0.309338	14.2683	1.52515
ADRB1	0.0737899	0.143516	0.0605552	0.0135993	0.0451944	0.109697	0.0623851	0.768196	1.80218	0.0190318	0.356345	0.130047	0.022986	0.0824462	0.235697	0.277508	0.0657023	0.148986	0.0142549	0.293081	0.264069	0.381551	0.123092	0.344711	0.231605	0.0952106	0.132457	0.64753
ADRB2	2.05755	3.35493	2.06191	0.0802594	2.8129	0.814696	0.462276	1.39569	0.50316	0.462624	0.906504	2.24884	0.733915	0.66204	1.43345	4.97039	2.88381	1.00981	2.42073	12.1392	8.88459	2.37756	22.7551	0.705374	0.24288	0.544171	3.2598	1.5384
ADRB3	0.0735931	0	0	0.00765505	0.013358	0	0	0.263686	0.0226613	0.359107	0.0478906	0.094754	0.0139434	0	0	0	0.0479762	0.0230965	0.0157537	0.0365837	0	0.0580796	0	0	0	0	0	0.042681
ADRBK1	26.1818	16.8768	16.1403	17.8886	17.1485	25.0629	24.8443	25.6599	19.413	34.4555	29.514	26.1776	23.6683	31.6955	65.926	52.568	28.6678	29.4562	32.1572	25.5914	20.3887	68.1743	22.5213	24.6551	40.2586	32.2567	42.4371	108.964
ADRBK2	4.09149	5.00899	14.9048	2.81498	1.8514	1.1522	16.6209	0.842324	1.69766	0.821431	2.22971	1.26266	1.60201	8.52489	5.76406	6.74334	5.2438	3.47307	9.80801	2.68465	2.31458	1.52967	4.83668	5.18294	3.2254	6.59073	3.67269	7.84906
ADRM1	66.0669	53.5243	76.2552	55.0751	59.8503	139.343	137.362	122.427	123.531	113.81	63.2884	205.806	180.003	138.23	389.226	104.457	58.5821	118.977	204.696	53.4971	40.0307	176.894	70.2617	356.947	112.302	128.196	104.904	114.309
ADSL	33.7071	88.189	62.1463	63.306	30.0633	61.3899	28.2679	62.6018	78.4527	44.0097	23.8387	51.4796	86.3314	50.9958	59.3223	54.9076	29.4982	46.7831	47.7187	45.9143	45.221	32.8524	52.3533	91.8737	46.147	71.4602	111.447	39.1021
ADSS	66.447	59.3634	55.1788	66.2873	30.3679	29.4426	22.8612	30.9715	56.2517	38.9618	35.8466	45.9083	34.9324	19.5729	38.7017	58.8627	43.7785	38.0129	23.6743	28.7986	32.1639	23.1783	24.7606	23.27	18.6201	28.8893	32.3192	20.8774
ADSSL1	0.919269	5.48742	5.0632	1.20732	6.81937	0.927825	1.32682	0.889454	2.85293	1.86602	4.15466	0.672519	0.637968	8.78369	10.9092	5.74056	2.29517	1.91189	8.93562	2.21488	2.34084	1.0087	5.71326	22.4346	10.679	2.50725	9.37583	0.300923
ADTRP	0.52961	0.631186	0.150016	0.454651	1.23754	0.293511	0.393933	0.669401	0.279534	0.0608991	0.266246	10.4026	0.988862	2.57092	0.0930778	0.373775	0.668963	1.40221	0.0881055	0.197468	0.37124	17.9538	0.155788	0.4028	0.169731	0.0315667	0.179233	1.85964
AEBP1	147.207	345.397	177.602	101.198	27.2717	171.023	868.039	263.252	208.659	115.165	453.329	66.1506	323.418	47.1246	1148.61	148.254	185.612	235.579	75.8383	339.828	487.192	41.248	158.548	405.43	171.271	161.76	25.3827	38.8251
AEBP2	7.73045	11.0633	8.2035	8.89846	6.70922	6.21391	5.49995	5.45613	9.74915	12.8831	7.72758	6.15851	9.18113	7.25418	4.82085	7.28097	8.69645	5.1403	3.90565	8.80527	10.8092	10.6213	6.09145	3.00052	3.86339	9.34312	3.4359	6.55438
AEN	9.84944	12.4671	27.5485	16.6937	62.2368	17.4272	16.7964	16.2305	12.6224	15.2165	13.9618	11.8334	30.5151	18.4342	31.2649	12.1359	15.3142	13.4853	16.3986	12.874	11.7576	14.2082	22.9961	63.3325	10.878	28.7501	24.9694	15.5603
AES	131.391	174.576	136.82	139.19	65.3471	345.867	222.495	95.9408	108.233	94.5198	123.791	186.137	164.679	188.742	389.379	164.399	140.87	131.643	194.707	246.965	203.014	191.46	199.798	217.677	239.689	160.928	243.106	327.732
AFAP1	12.9827	12.7775	6.45639	5.12913	4.89414	3.90198	18.292	31.0282	12.0779	10.5915	17.4063	12.8207	0.987995	5.94275	2.83731	3.6945	8.77248	8.6859	4.37471	9.26212	10.1501	2.32191	8.37091	5.85106	6.84319	7.26737	4.4003	28.9943
AFAP1-AS1	0.0326236	0.0550213	0.0236649	0.0272123	0.0175368	0.0200237	0.100343	0.0849143	0.0365936	0.039281	0.0377136	0.0362408	0.00650116	0.186508	0	0.0132837	0.0919949	0.402319	0.012036	0.0304072	0.068348	0.00998125	0.029336	0.0131192	0.0364434	0.0494379	0	0.474602
AFAP1L1	9.49975	1.43003	4.32273	1.7844	1.62211	4.19306	4.47961	11.5541	7.75896	8.65687	4.64684	3.23806	4.38051	3.73038	4.74078	2.41578	11.7158	8.8556	4.53479	1.17521	0.874189	2.57335	4.14917	11.1977	1.20369	12.3447	0.728585	2.24264
AFAP1L2	19.4503	22.9128	0.984762	1.8843	1.71527	14.4904	1.26	17.8345	45.1791	42.7036	32.9482	1.55601	2.35766	1.85064	3.34266	3.23759	5.47961	4.67579	1.43417	0.958426	0.512686	45.2653	2.23463	8.24145	2.42511	9.08195	1.28664	8.76812
AFF1	11.9585	9.14734	3.02779	9.17122	11.9299	6.11245	6.01635	5.0606	3.39671	8.52042	9.94656	5.26241	2.29067	5.1318	2.32267	5.88659	9.59211	5.89605	1.95682	9.46096	13.1386	5.34338	6.45556	1.85837	5.79244	4.7013	4.31736	6.59626
AFF2	0.141313	0.0133363	1.04709	0.847606	0.43797	0.493935	0.00308306	0.0710831	0.180341	0.0190915	0.660194	0.0111718	0.0426917	0.124404	0.00321589	0.0931896	0.190759	0.0591685	1.02431	0.340667	0.673658	0.0220243	0.0340964	0.36131	3.76722	0.0132573	0.0446773	0.954486
AFF3	1.32024	3.29934	2.60532	0.0192867	3.15408	3.85782	3.36084	0.129788	2.58005	0.0511844	0.337838	6.86349	8.11298	2.34339	2.47987	6.38157	1.20998	1.23228	4.20718	1.05608	0.868739	0.0859748	4.03941	1.97968	10.2742	2.70821	0.1919	7.23619
AFF4	18.9854	21.0943	17.1055	16.9474	25.7224	10.5112	15.1792	7.6641	15.7216	16.6686	17.3005	14.0933	12.7209	12.0663	4.58279	8.95705	16.3201	10.4832	6.86767	15.9382	22.6964	10.7424	11.4077	4.74012	5.92562	9.51162	6.50059	7.74235
AFG3L1P	3.61304	2.33622	2.42423	2.37433	3.64708	3.03637	4.0698	2.87865	2.76429	2.90506	2.14996	3.04566	4.77944	2.75145	2.56681	3.2032	2.65652	3.63111	1.89916	3.61296	3.8787	4.95618	2.36583	1.61402	3.0285	4.47918	2.91895	3.81093
AFG3L2	35.3745	40.0663	35.9211	51.2371	48.0151	29.1349	54.5595	39.6084	23.4685	31.8447	21.6426	27.9247	44.7826	13.1969	19.048	34.1662	33.1682	34.862	79.1078	44.3302	45.8486	41.3146	48.8199	42.0125	19.3918	51.1623	54.8378	23.6423
AFM	0	81.2478	0.010866	0	0	0	0	0.0532789	0	0.010468	0	0.0152679	0	0	0	0.0128056	0.0096819	0	0	0	0	0.9077	0	0	0	0	0	0
AFMID	10.0748	37.9106	5.43724	6.76701	2.76813	6.97398	13.7896	5.59863	11.8546	7.71506	7.65426	9.43994	8.17147	23.1545	12.0238	21.6484	11.297	6.36196	9.27824	9.73234	11.1936	6.70377	4.49528	7.52277	8.90799	22.4454	20.9071	9.58726
AFP	0	0.705006	0	0	0	0	0.0186987	0.0064429	0	0	0.016163	0.42431	0	0	0	0	0.00869255	0	0	0	0	0	0	0	0	0	0	0
AFTPH	16.9886	11.6641	9.07828	14.8104	13.4764	10.5717	9.18271	7.98407	10.9777	14.8462	16.0023	9.68825	6.06747	8.22414	6.78442	10.7045	10.7699	9.60794	5.80309	12.0334	14.0346	18.1302	10.3397	7.37492	9.33801	8.58843	10.1299	27.1507
AGA	19.1201	16.0487	12.1259	55.5175	75.3029	15.373	12.1764	16.5465	37.1115	32.4177	24.7919	7.44857	9.34387	10.3747	17.352	21.3262	12.5044	10.2677	3.08184	19.3497	17.7003	14.6776	9.77199	10.9785	5.17281	9.63647	8.57366	7.56383
AGAP1	8.06693	3.04137	6.2831	6.99111	4.41651	7.04956	5.29334	2.21177	14.0018	3.77733	3.36511	3.37409	1.70467	7.92421	4.95638	4.79155	2.24757	2.23736	3.78213	8.77256	9.02587	2.90108	2.68877	4.24517	5.89281	5.74592	6.66266	1.92415
AGAP11	0.198291	0.140316	0.188942	0.121224	0.919084	0.35788	0.372684	0.433637	0.188344	0.157111	0.164664	0.467753	4.76657	4.36259	0.0244382	0.0437965	0.342899	0.617488	0.100356	0.0480029	0.0975248	0.255464	1.03665	3.1735	0.270846	0.0677572	0.0239487	0.158318
AGAP2	1.04141	0.942991	0.572153	0.0815702	0.450892	8.95635	1.1768	0.836593	0.76339	5.6843	1.34327	0.812006	0.783291	0.673778	2.69335	5.00049	2.25634	1.31054	1.45382	1.28256	0.791378	4.14928	1.80581	0.874591	4.72696	0.436435	0.608304	8.01623
AGAP2-AS1	22.5939	10.0728	18.5572	30.3652	12.3088	213.096	18.0537	5.98961	9.24529	10.3023	16.2067	8.02251	40.6891	11.2127	99.5938	9.31103	13.6115	32.388	31.9306	15.5471	13.8283	16.0847	7.11021	47.688	13.2212	21.3961	33.821	8.81045
AGAP3	43.2278	26.2139	29.6564	18.9779	84.439	62.0468	90.4416	44.2961	21.1574	103.925	31.0352	36.8323	98.4116	34.0451	219.359	41.5448	30.0183	105.201	57.6889	32.4042	33.6265	53.068	48.5699	140.906	54.2757	38.7183	46.315	57.4425
AGAP4	0.0836569	0.21073	0.186847	0.0660955	0.107143	0.027904	0.0811743	0.0963985	0.0191648	0.134831	0.0289399	0.0827509	0.160351	0.925869	0.161202	0.322919	0.0465213	0.136551	0.138421	0.908996	1.40359	0.522403	0.190473	0.21998	0.557367	0.578945	0.319189	1.38964
AGAP5	0.238486	0.465239	0.243533	0.0936489	0.287811	0.173075	0.281068	0.339808	0.299995	0.419575	0.194226	0.291104	0.410486	0.736115	0.145661	0.501816	0.352648	0.439814	0.164996	0.443627	0.714592	0.440007	0.577829	0.2123	0.570846	0.333775	0.426204	0.863627
AGAP6	0.903625	1.30053	0.533305	0.372879	1.04058	1.39091	1.49235	1.68372	0.492667	1.39378	0.633144	1.20489	1.69268	2.06651	0.996676	1.64009	1.03495	2.46224	0.527299	1.59022	2.63044	2.34913	2.10359	0.279849	1.33114	1.14793	0.79277	2.4961
AGAP7	0.102005	0.176269	0.0309027	0.0311231	0.0355319	0.573349	0.165266	0.276282	0.0852459	0.286608	0.0172821	0.110515	0.346402	0.20944	0.0472417	0.297743	0.0931286	0.307034	0.0341846	0.171136	0.244144	0.5048	0.250657	0.0341622	0.165711	0.0439975	0.248417	0.29921
AGAP9	0	0	0	0	0	0	0	0	0	0.00800315	0	0.0046823	0	0	0	0.0129735	0.0059449	0	0	0.0060826	0.00677035	0.0147711	0.00750865	0	0	0	0	0
AGBL1	0.0145358	0.0335466	0	0.027501	0.0515528	0	0	0.0125615	0	0	0	0	0.0129862	0	0.0892702	0	0	0.0108427	0	0.00415478	0.00936895	0.101751	0.0318169	0	0	0.0157154	0	0
AGBL1-AS1	0	0	0	0.0195663	0	0	0	0	0	0	0	0	0	0	0	0	0	0	0	0	0	0	0	0	0	0	0	0
AGBL2	0.106231	0.132228	0.13731	0.120664	0.116437	0.06233	0.210096	0.0596363	0.435576	0.179075	0.0760741	0.0844031	0.0256097	0.087539	0.106332	0.0517802	0.101733	0.0619244	0.0066172	0.0534381	0.112021	0.0681222	0.134161	0	0.358495	0.0850026	0.306353	0.313523
AGBL3	0.0329957	0.159622	0.0969771	0.0293361	0.0607975	0.0210816	0.400869	0.139223	0.0620031	0.201091	0.182697	0.0690916	0.0805118	0.0614532	0.0903786	0.0279439	0.106331	0.132738	0.0194282	0.11029	0.0879187	0.0234849	0.160685	0.0602846	0.169791	0.0411528	0.0371692	0.115164
AGBL4	0.187357	0.155539	0.0655437	0.391037	0.0598946	0.00775585	0.0120396	0.200955	0.373762	0	0.0520845	0.00372435	0.28118	0.0257	0	0.0573491	0.0388585	0.169379	0.0260661	0.0096103	0	0.010869	0.0416112	0.0279609	0.0757708	0.0185043	0	0.0439694
AGBL4-IT1	0	0	0	0	0	0	0	0.150753	0	0	0	0	0.054436	0	0	0	0	0	0	0	0	0	0	0	0	0	0	0
AGBL5	13.9437	8.35489	21.3925	6.70472	4.80723	13.1865	8.67696	7.02333	7.11336	3.95939	8.39493	10.723	11.1055	19.7908	31.2806	8.07075	8.12769	10.0816	24.4596	17.2758	17.249	5.52151	8.8821	14.04	15.0588	8.73336	21.1177	6.00024
AGBL5-AS1	0.067053	0	0	0	0	0.123923	0	0.282391	0.0703195	0	0	0	0	0	0	0	0	0.0998255	0.144697	0.252224	0.0954715	0	0	0	0	0	0	0
AGER	1.13119	0.404222	1.15139	0.501592	0.554319	0.699878	0.833565	1.20755	0.874734	0.73973	1.06487	0.654065	2.03499	0.662924	0.544077	1.41875	1.3594	2.68994	2.56037	0.477283	0.617492	1.57117	2.14025	0.328114	3.76706	0.250128	0.841299	2.52991
AGFG1	24.781	8.25746	11.2219	15.8694	12.284	8.96558	9.43887	8.22892	21.417	15.2425	15.5596	7.54161	7.90425	9.51639	8.18053	7.90561	11.5894	6.60253	3.73649	8.67964	10.3554	13.4051	7.70721	9.54765	4.63582	11.6227	5.2755	8.648
AGFG2	3.61064	6.27256	4.31518	2.69416	2.29079	0.767715	9.27416	7.11015	3.05313	5.18039	5.53792	3.94585	3.50502	2.75333	12.8452	6.05345	5.2926	3.76632	4.19081	3.76035	3.82614	4.68431	3.44502	13.2029	4.48722	4.40429	6.95502	7.29561
AGGF1	16.3146	12.3876	9.63089	13.2758	15.1152	6.23243	9.57221	11.0945	11.2903	9.63066	11.3635	5.64739	9.83357	5.58324	3.68717	7.51769	9.2274	6.84718	4.87124	13.197	15.3537	7.32171	9.16222	7.12144	14.4779	7.00552	14.0396	10.4798
AGK	13.4993	8.74756	19.4156	9.12208	19.1364	7.53963	27.2235	25.854	10.2048	39.5307	14.2261	13.4876	17.7841	7.6825	13.6578	12.0002	17.827	16.2763	7.36409	7.5255	7.19611	7.30107	14.2513	8.75855	6.43579	57.6206	2.06354	14.1554
AGL	6.58185	5.89485	1.7576	5.6533	6.20903	3.29205	3.37096	4.46009	3.27485	7.77091	4.95425	1.91431	3.30089	3.08122	1.76903	3.92232	4.69396	1.59638	1.23068	4.29976	5.26019	2.9307	4.79047	0.23059	2.83401	3.60734	1.16797	2.90902
AGMAT	0.244446	9.49613	0.43713	0.0780749	0.279411	0.18242	0.925683	0.494547	1.11314	3.0627	0.64425	0.802104	2.24178	0.963343	0.400137	0.879967	0.55076	2.76919	0.391692	0.444779	0.211291	0.704913	0.813991	1.2158	0.865887	2.9756	0.117721	5.15592
AGMO	0.316141	11.5327	3.51622	0.0263025	0.114576	0.150167	5.26893	263.97	15.2213	25.7722	26.5358	0.158149	0.0385052	0.0422778	0.298162	0.0336014	5.51005	0.0813649	0.1091	0.23238	0.15101	0.305014	0.0751561	0.126157	8.99116	0.0803197	0.327949	5.98337
AGO1	6.44691	4.36679	5.96511	4.06357	4.44069	5.72615	6.17553	4.96778	5.68628	7.86903	8.24668	5.21643	3.1369	8.94267	9.32513	5.18311	6.32299	4.12852	2.70874	6.74444	8.20571	4.25813	4.52158	4.84908	7.30784	7.80618	7.79619	8.45842
AGO2	4.96853	3.21926	4.66164	4.51495	4.20439	2.27737	5.62889	2.85653	9.46171	5.84407	4.86498	5.90216	2.1328	10.4405	2.07349	2.40226	3.4377	4.30367	2.63545	6.26229	7.94315	4.641	4.14123	7.8607	4.94597	3.07609	4.70994	3.26524
AGO3	2.53581	1.59658	1.13685	1.59782	1.63751	1.70756	1.73584	1.32692	2.21859	2.98073	3.26212	1.96212	1.08379	3.13265	0.845893	1.16312	2.10923	1.10468	0.835541	2.62674	3.69891	1.18296	1.5108	1.42231	2.85033	1.95109	1.15186	1.72453
AGO4	5.97258	4.87657	3.32651	4.57362	4.9325	5.31564	3.64473	4.45972	2.87247	4.80379	4.44145	2.61439	3.87469	3.7416	2.55453	5.03845	5.51247	4.16775	1.96647	5.60768	7.52593	2.88486	5.45848	1.74531	3.46847	2.18297	1.61218	4.01848
AGPAT1	2.65558	5.50975	5.09061	5.56142	2.86241	1.72476	2.3255	1.29848	1.82238	2.2865	5.00125	2.84272	5.75995	4.07959	11.3812	2.06764	3.97997	2.23608	5.05828	2.31336	1.91663	1.06529	3.32029	2.84182	2.52455	3.00379	4.42548	0.645294
AGPAT2	9.97867	55.4618	49.9428	22.8289	28.677	114.687	45.3321	21.5892	42.5942	18.7624	25.5648	13.8111	97.057	54.3082	98.9471	92.4218	25.8648	70.9169	354.931	58.1611	51.2513	43.7161	58.8878	132.722	31.9968	65.5497	73.9242	23.9314
AGPAT3	14.4144	21.3759	10.5771	12.9329	41.6322	6.58624	19.3361	12.2429	14.9869	2.00935	16.491	11.3777	11.7047	13.9112	23.6185	14.2875	13.5412	15.3476	13.5988	12.6655	10.1643	14.1929	16.1392	11.6391	4.47299	13.6892	21.4998	17.2987
AGPAT4	0.739815	0.731028	0.215887	0.335543	0.950389	2.96975	1.24124	0.2223	1.18378	0.383496	2.26135	2.41256	1.35538	1.34295	0.515621	0.18245	1.55048	1.16402	0.660202	1.41511	2.02007	0.613418	1.31244	1.09505	1.9394	0.178934	0.605107	0.445514
AGPAT4-IT1	0.0357676	0.0185979	0	0	0.0946044	0.15173	0.167322	0.0290682	0.0724444	0.0134526	0.287888	0.177838	0.215293	0.71533	0	0	0.183669	0.229604	0.0855107	0.144903	0.32868	0.0912056	0.196565	0.688135	1.02597	0.0784923	0.110073	0.0492524
AGPAT5	16.9322	19.0443	11.8147	13.5165	6.28751	7.09809	15.9366	11.74	9.75923	12.7543	10.6006	10.7309	4.99953	6.90902	4.18442	4.8753	7.08093	10.7829	5.72437	13.7546	16.8281	5.14185	9.24248	3.53432	2.75662	8.88946	5.89349	6.51685
AGPAT6	23.8524	23.5076	36.8736	29.9291	39.4625	49.37	86.8085	19.5537	10.0862	31.8572	18.7896	15.0098	32.282	19.9212	18.3564	33.6358	35.6963	36.5986	56.6955	27.2679	30.741	13.3938	32.9248	72.9822	19.0232	27.2736	39.723	14.1579
AGPAT9	5.44718	5.45738	0.665814	7.40216	11.1145	0.374845	0.875266	0.40599	5.4277	4.35406	4.67493	21.31	2.70931	2.17699	1.72915	1.37157	1.31719	1.72602	0.148915	0.430627	0.494165	4.58702	0.954203	1.90905	0.778536	0.761195	5.68425	0.9134
AGPS	20.0458	17.2549	12.717	19.5268	19.2853	8.4208	6.60088	8.57996	17.9555	13.9279	10.4743	9.31269	9.70003	35.2795	6.83047	6.72094	14.6693	8.44426	4.72844	16.0632	19.0385	6.08547	7.66803	10.1286	5.6064	16.6117	6.42351	6.31766
AGR2	0	0.0995154	0	0	0.017983	0.0236156	0	0.594028	0	0	0	9.37739	0	0	0	0.324043	0	0	0	0	0	2.75523	38.2037	0	0	0	0	0.0731032
AGR3	0	0	0	0	0	0	0.0695495	0	0	0	0.0326608	0	0	0	0	0.286488	0	0	0	0	0	0	52.7394	0	0	0	0	0
AGRN	39.7981	15.516	22.1013	13.7821	24.8916	68.7887	53.6147	26.8557	60.5084	105.408	96.7031	53.1309	11.3377	41.7178	95.6509	24.4287	29.1627	56.349	73.4928	38.422	41.4847	31.2971	27.9786	82.603	26.6959	65.5547	57.3931	13.0375
AGRP	0.0206734	0.0411839	1.00405	0.0423863	0	0.0902204	0.152226	0.0278181	0.209594	0	0.0242073	0.0643444	0	0.146687	0.222308	0.059095	0.0239704	0.353855	0.290106	0.0307519	0.0340486	0.0667345	0.784354	0.181323	0.188022	0.115206	0.162536	0.133781
AGT	0.276539	191.083	0.247678	0.0602444	2.49783	0.41748	63.5059	0.520792	3.81664	3.04198	0.803245	0.33634	1.24724	2.11139	1.47212	1.13274	0.615949	0.323914	2.13675	0.242617	0.0454512	3.6317	0.617245	4.29309	2.8088	0.101949	0.108887	1.10083
AGTPBP1	5.01031	3.61639	5.28121	3.94177	4.72033	8.37599	3.1863	3.995	8.84153	5.16607	5.38165	4.47232	2.91514	4.89533	1.79281	4.72539	5.63015	5.27696	3.19322	7.68047	7.68637	2.45597	7.47422	0.954547	1.15418	2.72316	2.66971	4.0625
AGTR1	1.57678	11.3842	0.0610771	0.140759	0.175958	0.102283	0.345183	0.744039	1.07817	0.279257	0.358414	0.76426	0.28166	0.122288	0.426474	0.115681	3.22546	0.511114	1.16765	0.55098	0.150373	0.411454	0.278581	0.281113	8.98277	0.112762	0.0409354	0.0356275
AGTR2	0	0	0	0	0	0	0	0	0	0	0	0	0	0.156678	0	0	0	0.440816	0	0	0	0	1.60032	0.106133	0.0868972	0	0	0.0574508
AGTRAP	49.8357	34.6502	21.8811	53.2655	23.2049	59.8738	64.1438	50.2709	32.1364	72.5319	52.4768	51.995	71.7252	34.5341	93.493	66.3028	23.1922	39.8125	122.24	49.4186	42.4353	67.5093	21.9913	151.453	42.2621	76.6925	101.483	47.4492
AGXT	0	339.336	0.226668	0	0	0	0.0419481	0.516293	0	0.014748	0	0.0100386	0	0	0	0.0548559	0.0401729	0	0.289177	0	0	6.17844	0	0	0.0799469	0.186466	0	0
AGXT2	0	34.0198	0	0	0	0	0	0	0	0	0	0.0619381	0.00893715	0	0	0	0	0	0	0	0	0.42974	0	0	0	0	0	0
AHCTF1	6.14492	4.37547	11.542	5.80954	9.56528	3.29209	3.12643	3.30251	8.95424	5.7084	8.94319	5.51589	3.36996	4.02141	3.27015	3.81503	8.6414	7.69735	2.8908	3.12709	3.86099	2.94089	3.37914	1.6896	2.18022	4.36992	1.99684	3.05687
AHCTF1P1	0.0337061	0.0258444	0.00682035	0.0144536	0.0137089	0.0290578	0.0039453	0.0112781	0.0428354	0.0156507	0.0184936	0.0264367	0.0054842	0.026188	0.0126607	0.0136631	0.0242603	0.0418345	0.0218604	0.0104751	0.0101631	0.0187176	0.0194605	0.0338773	0.0272078	0.0110615	0.0164401	0.0273724
AHCY	53.0027	171.21	127.559	112.09	49.9117	116.697	87.9034	62.4449	136.732	29.6172	32.7023	105.865	249.521	240.967	275.753	97.5594	51.152	86.081	267.913	77.9798	76.6106	109.159	144.339	107.476	45.3323	74.8224	155.531	52.0984
AHCYL1	52.8893	27.99	24.6512	45.1615	96.2889	31.4447	27.099	23.0573	33.5645	34.6236	43.3873	26.6333	41.2763	93.4896	24.0998	27.6391	39.1425	25.6955	19.0493	28.0773	30.9757	36.4146	42.9691	22.8094	60.9272	30.7993	30.6526	21.4823
AHCYL2	8.22423	5.93112	34.785	9.26606	12.6732	4.10178	9.03546	8.08965	9.99659	20.1747	13.032	3.71894	5.25992	9.84775	5.0255	65.5077	9.02677	15.6982	10.1003	11.0167	19.6823	5.79545	12.3695	3.46236	3.77985	28.5707	7.28907	5.40595
AHDC1	5.22696	1.56181	2.70437	3.99544	4.59134	3.45654	3.11478	3.19013	3.74925	11.4145	6.1951	2.97485	2.04372	4.11296	11.0892	2.817	5.41489	4.5568	5.08106	5.11904	4.49803	5.43263	2.16717	7.62796	15.9861	8.28576	4.19674	7.95105
AHI1	3.64685	3.7435	0.938227	2.45718	3.06992	2.57932	3.53665	4.67169	6.46624	7.09442	5.57021	5.70686	2.67982	4.34877	0.804411	2.12973	2.09943	1.59258	0.863611	3.98624	5.34164	1.53104	3.02091	2.28372	11.5899	4.59794	3.89268	4.1472
AHNAK	61.4819	13.8418	11.577	49.3214	30.5004	37.4361	10.9626	21.3316	36.9815	64.7461	47.7787	65.4146	12.9106	11.79	10.8112	27.7896	38.7913	18.7103	8.83624	90.4124	118.769	139.245	15.1814	9.42646	40.1589	12.94	19.9601	25.4613
AHNAK2	18.8025	4.50237	1.05151	0.885536	25.5654	11.9008	5.65864	0.827593	8.73241	6.35923	2.51666	7.81967	2.13441	2.9684	10.4291	8.21194	0.780908	3.96366	0.533622	28.6253	53.9834	21.3126	0.31991	1.98596	0.944293	0.644948	18.6498	0.344387
AHR	30.8314	14.4991	15.1311	8.38981	9.34156	25.138	25.6484	50.0887	79.0695	26.9228	119.698	13.9116	14.2544	16.9315	8.51435	9.36954	26.8182	8.31702	1.68573	17.0157	19.7997	14.2339	17.6107	3.55813	30.8694	9.83546	5.24666	13.2558
AHRR	0.402037	0.169718	0.583808	0.599619	0.390703	0.959962	1.09712	0.551474	1.43576	0.0476118	3.63064	0.365318	2.69439	1.79064	1.20811	0.200346	0.137908	0.826678	0.99321	0.137728	0.144247	0.687866	0.827022	1.77645	4.19463	0.491594	0.883495	0.108602
AHSA1	75.5101	69.3911	124.166	88.0833	127.117	53.6345	54.2655	47.1309	93.9288	53.107	58.0138	76.0135	53.194	79.4836	78.254	65.1262	50.444	37.9734	103.805	45.6202	38.1917	71.7882	28.0662	91.2586	44.9936	84.8763	118.806	48.1197
AHSA2	6.60053	6.57196	4.79753	1.26516	7.91781	9.89269	10.7973	20.292	9.40666	4.33231	6.17204	6.91863	9.68318	6.20417	6.23332	7.74019	8.21701	9.63865	2.63152	3.74304	8.90897	4.6426	11.3851	1.33184	13.2975	3.21132	2.97218	10.2756
AHSG	0	901.118	0.0644544	0	0	0.05463	0	1.04869	0	0.0278944	0.0105392	0.0248868	0	0	0	0.0225622	0.158404	0.0280595	0.0400349	0	0	16.087	0.0389404	0	0	0.0406113	0	0
AHSP	0.168751	0	0.29088	0	0.48538	0	0.282937	0.55982	0	0	0.0905695	0.0352169	0.0690515	1.15208	0	0.095242	0.0438366	1.4706	0.177233	0	0.050197	0	0	1.32688	0	0	0	0.395901
AICDA	0.0227064	0.010884	0.0487795	0	0	0.0142894	0.0413376	0.059999	0.0115713	0.0231339	0.0178955	0.00387436	0.0617723	0.0315907	0	0.0199429	0.0384299	0.0420311	0	0.0110867	0	0	0.00713185	0	0	0	0	7.58243
AIDA	62.1687	66.5815	33.5352	49.2901	31.7359	38.6803	20.1115	29.4341	62.8775	67.3889	35.9684	29.7087	33.0115	29.0473	26.4488	39.145	39.8905	24.9938	29.4499	41.5902	40.2754	18.0846	28.1148	19.0708	28.5428	34.4967	27.1584	32.8067
AIF1	10.4149	15.3256	11.594	1.34709	12.6888	3.48881	9.30674	12.6041	3.1545	7.16316	39.8826	12.6454	21.1106	9.18627	6.63988	40.6434	40.9053	28.0908	26.8452	23.5861	13.7242	5.94551	25.9953	5.55784	9.76526	7.66941	2.98975	15.4227
AIF1L	18.4152	105.73	44.5697	25.6526	4.11517	5.03461	19.632	4.56233	43.0988	13.0808	69.4089	0.987162	13.2425	2.90765	21.5349	68.704	58.5972	19.3364	42.6396	32.4222	43.3964	7.55711	45.3171	10.0002	1.47784	40.4616	47.5496	1.64248
AIFM1	21.7743	32.5927	28.037	39.7428	65.4248	34.5138	24.5203	30.6307	18.1625	12.7278	13.8808	28.7809	31.7057	26.2092	20.4942	25.6692	18.9057	28.4153	58.4162	21.0002	18.0691	26.1314	33.0429	31.6563	10.639	25.2687	30.4749	21.1021
AIFM2	9.84351	9.625	11.3405	12.2419	9.12322	19.8929	14.6872	12.7607	6.08469	9.16023	4.01722	6.81782	7.89069	3.85571	21.1114	11.4828	6.07679	10.2708	6.16513	4.25453	3.65692	1.93724	4.206	12.772	3.33741	11.6327	1.43982	7.212
AIFM3	0.281042	0.805879	0.497857	0.0215291	0.197841	0.56472	0.498562	1.03683	0.495011	0.927424	0.317436	0.133648	3.37068	0.496647	2.16234	0.561327	0.333491	1.1113	1.25354	0.0556319	0.0519432	0.391114	0.836681	0.789891	0.402115	0.174168	0.617844	0.139314
AIG1	10.0768	70.9621	23.5356	7.44226	38.3002	13.6776	8.02593	22.1228	8.78497	2.61713	24.8709	26.8599	5.98688	28.0569	12.157	8.76427	14.4212	7.74201	6.40395	12.6614	13.2309	27.1208	13.7805	12.2582	18.9387	6.97127	37.0992	8.06636
AIM1	3.80103	2.07328	0.727351	0.266142	0.751308	5.1664	0.80706	5.72102	3.7927	9.11899	2.53804	25.9547	0.811955	1.4162	0.619816	3.57902	4.45557	2.07465	0.948914	1.79018	1.0012	31.9498	1.79031	1.32885	0.815401	0.504279	0.218115	9.17526
AIM1L	0.0407062	0.0239372	0.0101172	0.00205924	0.00401933	0.0650505	0.0273998	0.242463	0.012095	0	0.0050765	0.0120351	0.0482089	0.0143125	0.0592777	0.0867387	0.0249345	0.0829567	0.0372526	0.00619615	0.0137976	15.9893	0.0836431	0.0525456	0.0192975	0.0116542	0.0321774	0.0136107
AIM2	5.51942	2.10455	0.613159	0.33946	3.75479	0.798486	2.00341	10.837	163.291	28.7853	6.25389	15.2748	7.13309	0.788822	0.454593	7.55813	5.63326	23.5938	2.34814	2.32856	1.51788	1.09295	3.18342	0.722496	3.0632	1.18837	0.821939	20.6131
AIMP1	20.8543	26.2261	18.2188	21.991	21.9448	16.0879	23.331	21.4661	21.9407	24.6421	20.9642	21.6236	24.2884	20.949	12.399	17.4072	18.3884	18.2393	9.8361	17.7638	20.3466	21.5215	25.691	12.272	17.5861	28.374	23.8844	22.6113
AIMP2	15.6814	32.3649	32.0078	15.9648	16.5337	96.2719	55.8772	53.012	60.3067	23.3042	13.0902	31.2534	27.6495	15.217	38.4116	24.4108	12.5124	20.5082	33.8432	15.396	14.4075	36.1399	59.6625	43.8232	8.20372	17.0222	31.3905	9.56323
AIP	42.5133	31.3815	54.7294	56.4748	26.6362	66.5392	32.7578	39.0794	26.2186	33.8188	44.9903	52.1526	75.6887	53.9551	165.236	53.9059	39.2263	37.4958	158.367	31.3443	31.269	26.3027	31.5697	37.4577	55.1164	55.2928	112.371	78.7202
AIPL1	0	0	0	0	0	0	0.0146479	0	0	0	0.00547225	0	0.0376626	0	0	0.0114214	0.00549275	0.0169095	0	0.01839	0	0	0	0	0.0332756	0	0	0
AIRE	0	0	0	0.0054196	0	0	0.0239548	0	0.127392	0	0.0186536	0	0.0461744	0	0	0	0.0059225	0	0.0539376	0	0	0.137389	0.0093038	0	0.0595928	0	0	1.25283
AIRN	0	0	0	0	0	0	0.0261171	0.00372939	0	0	0	0	0	0.0995298	0	0.0075882	0	0.011024	0	0.0189297	0.00854875	0	0	0.227448	0.0813352	0.034129	0.060622	0.190027
AJAP1	0.365551	0	0	0.0269125	0.0731746	22.3048	0.139476	0.226367	0.133318	0.0238828	0.0325739	0.929727	0.142723	0.24958	0.0501535	0.249584	0.465166	0.213384	0.121198	0.0694391	0.0208237	1.08848	5.6857	2.76392	0.0684015	0.0233048	0.0657134	0.307905
AJUBA	2.09984	5.75769	2.80902	2.7058	2.02814	1.2012	0.847695	0.780491	1.83943	3.73712	1.3089	8.32852	6.18211	3.72481	2.76981	1.49618	2.16953	2.04799	2.88873	3.36311	2.43673	16.9067	5.28282	2.58596	10.847	2.26458	3.12225	1.16977
AK1	6.98013	7.73545	16.0076	8.82264	12.2837	34.6801	15.1611	15.1983	17.0073	7.03672	15.4563	13.4641	21.4576	10.5959	48.0155	17.7157	11.7712	20.777	38.0109	7.61593	5.55516	47.2689	25.6917	40.6451	28.9931	10.6092	30.1514	16.5288
AK2	69.2635	57.5705	46.5279	100.092	58.398	40.993	49.3745	50.8272	55.3982	47.0767	62.523	49.4948	130.891	89.6076	82.4482	55.823	46.8713	52.1583	72.1363	87.9864	84.3702	65.5414	62.1604	82.7546	30.5807	71.246	85.6478	47.9912
AK3	16.0915	52.9516	23.3249	10.8482	21.8683	21.6395	16.9133	16.1832	15.9588	2.94674	9.14672	39.045	14.2219	15.3982	12.7897	10.2481	18.0755	9.53222	1.06398	20.0321	17.9286	20.1369	15.7864	5.94402	10.3083	18.9207	11.2309	14.4426
AK4	9.40471	13.4979	1.10543	0.44701	4.3899	3.3197	2.04793	2.6195	12.4998	0.451047	10.0947	15.3413	9.05439	26.8197	2.55453	7.47987	1.83169	4.8922	2.26099	7.72867	4.33596	12.12	2.05886	4.0451	0.888141	1.06633	12.0003	2.71291
AK5	0.506956	0.253316	0.927621	2.1762	3.39049	1.07323	0.142043	0.132049	0.360016	0.335906	1.73276	0.314729	1.46991	6.73145	0.452765	0.4741	0.238427	3.86376	0.737958	0.39995	0.156427	0.317709	1.54391	1.51368	0.535986	1.02387	0.114123	0.321451
AK6	42.7864	46.6457	32.6656	38.4716	54.0332	19.0269	27.1648	37.7046	31.013	43.0997	35.4377	31.9836	47.3397	13.7415	18.7139	27.5838	29.4448	37.8402	17.748	13.6544	13.4858	24.975	27.6152	12.9783	17.7894	20.7698	24.8884	20.1847
AK7	0.129335	0.390193	0.266152	0.0145392	0.410381	0.0930669	0.121359	0.656685	0.93333	0.0583999	0.624214	0.0265572	0.0525313	0.0711991	0.0221205	0.145506	0.155102	0.055391	0.104968	0.037375	0.0234863	0.156216	0.567576	0.0748466	0.019732	0.0306703	0.313206	0.0571674
AK8	0.0997468	0.0876571	0.280526	0.13324	0.0615325	0.371133	0.270097	0.990856	1.32301	0.0783519	0.442132	0.12481	0.380163	0.0372037	0.178709	0.120653	0.22492	0.112504	0.704184	0.641662	0.166315	0.192744	0.21713	0.2712	0.138883	0.116784	0.331911	0.417207
AK9	2.46914	1.23986	2.96499	1.68864	1.89524	3.15534	0.6387	1.7249	4.05375	3.76958	1.53314	3.04704	0.854243	1.15311	1.04928	0.440377	0.988034	0.336941	0.521424	2.3343	3.09139	1.28065	1.82191	0.755384	0.424494	0.412451	2.32524	2.35101
AKAP1	23.0877	24.3853	19.4292	24.8758	13.0445	12.7683	11.858	10.1067	7.18577	8.84528	7.47221	14.9174	10.5849	10.5329	8.94216	7.39992	8.02014	8.93974	6.73029	14.2448	17.0931	10.958	15.7227	10.7193	6.69066	10.0703	20.4086	7.6135
AKAP10	5.99043	5.36532	4.4306	6.67955	9.59118	5.51827	3.53523	8.61574	10.311	6.57022	9.18164	5.05815	6.72032	5.28579	3.97335	4.58483	9.11135	6.26019	2.79282	3.43122	3.95231	5.6901	6.62747	1.29892	5.18554	8.29608	1.87719	6.87059
AKAP11	6.25007	6.83413	7.36569	7.0468	20.2199	4.58603	5.2032	5.15776	11.0151	5.60715	10.2451	8.55788	3.50588	3.00167	2.10914	6.48613	7.15101	3.28818	2.39374	6.46448	9.57522	3.50784	9.12643	0.995206	5.00701	3.69637	1.51515	6.39824
AKAP12	9.26193	22.1557	30.2485	2.95536	0.924489	27.2724	34.837	8.99569	14.8536	18.9614	6.77616	65.7378	9.4878	5.71874	12.621	21.3359	19.5303	5.41904	3.14451	51.3618	51.4126	0.783579	14.0597	6.21123	1.45516	11.7351	1.04195	12.1786
AKAP13	25.4626	10.3706	10.1439	18.2291	35.1908	10.0665	8.56091	10.2982	10.929	23.8802	14.6119	8.87435	3.79806	12.1907	4.56046	9.51696	17.8628	10.2099	6.35075	11.7666	12.6698	7.87374	9.10459	10.172	20.3341	6.33402	6.91096	27.068
AKAP14	0	0	0.063074	0	0	0	0	0	0.03567	0	0.032551	0.0371057	0	0	0	0.193405	0	0	0	0	0	0	0.122053	0	0	0	0	0
AKAP17A	0	0	0	0.0070125	0	0	0	0	0.00349444	0	0	0.00442139	0	0	0	0	0	0	0	0	0	0	0	0	0	0	0	0
AKAP2	15.2927	8.76435	14.5371	7.34838	18.4311	13.2737	15.8112	8.48814	12.7178	11.7721	18.5486	62.5792	5.69276	15.252	2.01573	6.57955	21.9186	17.3032	6.68628	13.8621	12.4988	3.96507	10.2605	26.7133	8.36938	5.72831	2.47847	37.3611
AKAP3	0.306464	0.086598	0.0558732	0.0923098	1.89351	0.0362128	0.765544	0.193914	0.22001	2.22897	0.198462	0.0329008	0.236349	0.251808	0.0641434	0.0903099	0.210177	0.122278	0.0078024	0.0720027	0.129626	0.226463	0.759719	0.0918527	0.0400011	0.0288644	0.321435	0.332631
AKAP4	0	0	0	0	0	0	0	0	0	0	0	0	0	0	0	0	0.00983445	0	0	0	0	0	0	0	0	0	0	0
AKAP5	0.319206	0.461153	0.413368	0.0209257	0.17668	0.105552	0.213065	0.317885	0.104469	1.2534	1.96704	0.289546	0.527075	0.171132	0.267241	3.56165	1.38943	0.783425	0.378232	0.659821	0.533396	0.106236	1.5268	0.150386	1.16648	0.499074	0.212832	1.86072
AKAP6	0.509349	1.05583	23.1133	4.18128	1.60488	0.22205	14.3666	1.87991	4.41644	2.06134	28.6332	0.174354	0.326591	0.182581	0.516674	0.369042	5.88847	1.806	0.164945	0.323535	0.125961	0.400191	8.5731	0.709473	0.498375	0.489628	0.579277	3.05733
AKAP7	2.16956	6.50045	2.27083	1.93159	3.36532	1.29111	3.49259	3.75974	6.08523	0.907764	2.76873	1.97073	3.25869	2.27258	3.23048	3.63514	3.43277	2.2875	1.81794	4.31963	3.66866	0.917673	6.02238	4.25996	2.37115	4.93069	3.65633	4.73137
AKAP8	11.3531	8.28951	10.6393	11.1367	9.42232	12.381	14.0465	9.08764	10.3439	12.4794	9.85703	13.4597	11.3729	11.1702	9.90903	12.8514	11.4135	10.4667	10.0717	12.3607	13.0022	14.9316	10.5876	12.1135	12.0436	7.20301	8.4948	12.4608
AKAP8L	21.693	13.9517	14.66	15.8086	12.4993	31.2578	24.7992	21.7628	18.4999	28.2666	15.941	21.5427	21.8486	33.4913	28.1207	24.9977	12.3751	20.0535	38.2378	15.9163	17.1203	26.1214	19.4998	46.7616	43.773	15.7324	23.4716	23.2276
AKAP9	8.20689	17.5283	3.21225	2.46843	15.0922	3.38425	4.41897	7.02215	9.12075	12.6805	5.72722	2.53721	5.22823	8.89343	2.29069	7.97934	6.32835	3.29545	0.676399	8.12322	10.1783	3.03991	8.86765	4.36105	22.0555	14.8493	9.64357	12.2315
AKIP1	11.3967	14.1302	15.938	22.2285	37.5886	28.0138	18.6178	23.6087	14.8567	17.4952	28.6739	25.3022	14.5939	13.072	19.8409	12.8485	23.1221	15.8965	15.1407	15.2624	10.5518	35.0684	11.026	29.7065	42.1838	11.7513	70.834	26.4372
AKIRIN1	41.7006	26.6163	19.7764	28.8343	28.4338	23.9297	36.1132	37.0501	29.2623	43.3139	37.1842	37.6414	53.5913	60.0114	23.2168	27.9169	26.3051	26.8909	15.1187	19.9926	23.8256	22.1991	22.0206	54.3977	37.8292	52.273	26.1389	33.6433
AKIRIN2	29.5531	26.1036	16.6696	18.3986	20.7472	35.4375	17.3946	20.2367	19.3905	16.9871	27.263	45.1923	19.957	30.0825	15.8353	22.3607	20.0202	25.0522	19.1539	33.3507	33.797	38.2013	16.2201	24.5235	18.8803	22.1637	15.0008	40.8945
AKNA	4.2684	3.88815	5.81149	2.6123	1.96053	4.60872	4.27367	3.35786	1.57475	1.28076	6.00952	3.15606	2.9681	5.52817	7.33707	15.974	9.93131	6.58248	6.67779	6.15086	4.35753	4.12786	8.4185	4.16894	3.4132	1.85498	3.49388	43.4713
AKNAD1	0.145114	0.0181252	0.0172251	0.212239	0.288386	0.0203224	0.0343492	0.0884848	0.0357346	0.12935	0.0873098	0.132623	0.0177629	0.0235397	0.0385425	0.0413102	0.0504375	0.0314429	0	0.00429737	0.0241732	0.204457	0	0.0236468	0.0623142	0.0318281	0.0232387	0
AKR1A1	39.9288	120.386	46.0569	40.9641	59.4427	78.8474	59.5902	55.0964	34.2559	64.435	66.8432	55.4936	72.2926	77.3178	157.856	115.141	66.4698	73.6163	70.22	51.1941	48.8755	75.0384	57.0506	90.5513	65.9327	41.5801	91.3917	127.609
AKR1B1	36.641	51.9049	107.815	38.241	106.245	35.191	79.8121	54.3578	28.8047	11.1072	34.7126	90.4494	121.712	158.773	172.511	69.4707	54.0556	163.591	126.779	66.2849	53.1556	17.3168	19.7709	138.935	26.1361	85.3913	67.3151	67.6039
AKR1B10	0.318974	0.933376	0.0205635	0.0257701	0.0251506	0.0148723	0.203495	0	0.0626643	0.0488285	0.0272948	0.0886578	0.0412933	0.092778	0.0471532	0	0.0283875	0	0	0.0182197	0	79.8084	0.012046	0.050277	0.0468976	0.131043	0.0464019	0
AKR1B15	0.0297606	0	0	0	0.00851245	0	0	0	0.0074732	0.0124125	0	0	0.0419191	0	0.0467585	0	0.0377424	0	0	0.0087025	0.00976665	9.6022	0	0	0	0	0	0
AKR1C1	1.29221	33.1516	0.84526	0.0564383	0.0771042	1.39095	1.2394	7.47468	2.51021	0.257014	0.141958	1.579	0.487539	0.18169	0.544244	0.433544	3.46624	0.0671299	0.260362	1.55236	1.1358	3.79111	2.56577	0.203013	3.96412	0.043441	0.120727	0.563141
AKR1C2	1.38301	7.20308	1.75469	0.0533658	0.311121	0.318093	1.13348	2.32412	0.264683	0.375167	0.101325	0.889953	0.5101	0	0.378912	0.398859	4.66089	0.129852	0.229618	1.42348	0.593199	3.96859	0.575444	0.0503405	0.511993	0	0.0241314	0.13162
AKR1C3	6.12416	22.2403	2.78574	0.673258	1.8742	0.868108	3.72088	6.95154	2.42573	1.7244	1.62275	5.21242	2.08529	0.471582	2.10959	1.06681	10.4041	1.87138	2.5015	6.81415	10.0452	6.23524	2.79787	0.874767	10.6568	0.506251	0.0669625	1.85977
AKR1C4	0	64.8589	0	0	0	0	0	0.0353492	0	0.0165593	0	0	0	0	0	0	0.0560583	0	0.090009	0.0362053	0.0134711	0.962282	0.0316393	0	0.183944	0	0	0
AKR1C6P	0.0110394	0.851115	0	0	0	0	0	0	0	0.0157688	0.0125842	0	0	0	0	0	0	0	0	0	0	0.0251039	0	0	0	0	0	0.0528818
AKR1CL1	0	0.269371	0	0	0	0.0188355	0	0	0.0197381	0	0.00754215	0.0201811	0	0	0	0	0.0164835	0.007954	0	0	0	0	0.0186612	0	0	0	0	0
AKR1D1	0	30.9309	0	0.0198677	0.0700081	0	0.0143894	0.0298641	0.0059576	0.00792955	0	0.00382178	0.344624	0	0	0	0	0.0118831	0.0090525	0	0.0061032	0.463416	0	0.0313792	0	0	0	0
AKR1E2	0.61383	1.06869	0.0364681	0.512505	1.04865	3.40119	0.562775	3.54733	1.82398	4.21145	0.896162	2.36671	0.494478	1.23409	3.14552	0.863032	0.884236	0.659069	1.04882	0.227355	0.0679222	0.553434	1.54672	0.894066	2.04115	0.216135	1.68439	0.746496
AKR7A2	20.6771	14.9541	10.2765	14.6316	17.3304	21.823	17.0676	20.1667	12.2881	24.1118	14.8608	15.9291	26.0098	40.0777	34.2668	12.9595	12.6837	14.014	26.1312	12.9454	11.9623	20.163	10.7927	30.9525	28.3549	26.3472	27.3384	16.8386
AKR7A2P1	0.113985	0.0706337	0.0959287	0	0.112129	0.108356	0.035968	0.0263844	0.0626783	0.158449	0.0906171	0.137453	0.0856833	0.20025	0.175036	0	0.0803364	0.248232	0.0258184	0.068187	0.215056	0.129027	0.166216	0.0795853	0	0.152655	0	0
AKR7A3	0.324721	40.4767	0.262847	0.0536893	0.102027	1.02376	1.14028	0.443908	1.03391	1.04086	0.142655	0.265152	3.23346	0.887794	0.155831	0.673902	0.123006	3.90347	0.977248	0.317659	0.281566	2.10509	1.43746	0.0952619	1.96188	1.17286	0.431784	0.437046
AKR7L	0.19755	1.52204	0.0211572	0.0258197	0.0357802	0.177752	0.346264	0.212307	0.48687	0.444856	0.0833437	0.127131	0.318037	0.0723841	0.106268	0.119387	0.129653	0.399593	0.247393	0.146373	0.162654	0.164013	0.0606956	0.121578	0.596807	0.472345	0.0367387	0.21836
AKT1	37.8892	54.9723	45.0242	65.9864	110.412	62.9522	58.2638	57.3344	33.7966	34.5915	62.7484	61.9535	56.4434	75.8686	202.412	67.5512	54.7106	63.8376	72.1935	65.2327	55.8565	62.2674	62.8509	154.425	123.661	108.243	46.187	48.2192
AKT1S1	28.8265	24.1995	18.8637	26.1716	13.7513	42.1808	62.5468	40.5686	52.6794	45.1187	27.715	63.317	49.19	28.767	140.291	30.7638	22.3941	23.862	93.2174	35.1088	29.5078	72.0979	19.9253	98.0491	83.2644	29.3804	73.1325	23.8999
AKT2	20.7464	23.6853	19.2511	24.5841	16.4172	30.4188	25.915	26.608	20.3519	26.998	21.4006	23.1181	20.7747	18.1307	79.0846	25.6759	20.3991	17.091	28.5836	34.291	37.2378	30.7344	18.8368	25.3432	45.3931	21.0755	33.6876	29.0448
AKT3	59.681	50.4909	53.4348	50.6414	21.175	17.1437	8.13351	11.3938	28.5546	26.7783	20.4993	5.06738	6.05323	17.9557	13.2837	14.6341	26.6121	14.8085	8.06035	22.7076	29.5974	2.26798	12.9438	16.1382	15.0184	16.5074	25.3261	6.48695
AKTIP	12.7934	15.3724	7.94318	11.3809	13.9585	21.2292	5.87035	17.0872	5.0954	11.1371	12.3089	11.4055	13.3797	5.25746	5.56199	10.3842	11.3377	6.51742	3.17297	8.09161	8.8793	18.5845	7.74382	4.59021	3.90448	5.02338	5.35233	6.94071
ALAD	11.0717	43.9434	15.1878	11.2362	10.4352	18.1527	15.2564	12.0881	14.4169	14.3537	27.0633	13.9656	12.043	10.1182	10.3611	18.5729	21.206	17.0747	14.1299	17.2675	17.4027	13.2512	12	8.99194	10.8757	10.6107	21.4082	14.5779
ALAS1	31.7658	29.3641	23.5877	35.5078	31.7569	36.3175	28.9985	25.7459	34.5551	38.7173	20.7115	31.4616	23.188	38.2429	47.5875	25.7844	19.7359	30.9102	28.2926	15.7587	13.7355	60.4148	21.9987	36.8539	13.8868	25.9575	32.8267	23.1323
ALAS2	0.325796	0.0311601	0.202432	0.0298223	0.873054	0.0127435	0.305656	0.175881	0.081887	0.0776092	0.008347	0.0193727	0.0266274	3.55901	0	0.0888199	0.0738785	2.078	0.0314031	0.0086	0.0097049	0.162475	0	1.93141	0.504901	0	0	0.0391676
ALB	0.0361789	24904.8	0	0	0	0.946655	0.0357548	13.3538	0.00715435	1.11867	0.0162435	0.018692	0.0174823	0.0378166	0	1.53565	1.34403	0.0604618	0	0	0	313.317	1.02117	0.0819889	0.132794	0	0	0.0315151
ALCAM	6.9322	7.4118	8.55099	0.471438	10.8871	2.77592	7.34319	7.95199	16.3896	3.48896	11.301	25.78	3.14352	3.9827	4.19412	5.97604	7.60603	8.67586	0.306121	4.48403	5.04565	2.28095	9.00319	2.07865	2.06434	0.735732	0.951161	4.00843
ALDH16A1	6.29985	7.82719	6.11416	8.97317	5.1571	17.6996	15.8899	13.8326	7.42476	9.10779	10.9201	13.7342	21.8814	6.68838	85.8806	16.5804	10.0929	11.6006	43.7867	12.4919	8.05923	39.072	10.9762	14.0155	20.2083	11.7436	12.4634	30.1823
ALDH18A1	25.646	34.1636	37.6294	47.6038	37.9119	15.9465	16.5001	13.9788	32.7463	34.3864	19.3865	56.4715	38.0736	69.9521	34.0877	24.1235	29.4255	30.9125	27.3383	27.9659	26.1896	23.2061	20.3026	23.5207	17.0651	27.0159	38.885	22.502
ALDH1A1	50.4925	101.957	282.296	7.98214	9.1825	2.96807	88.25	16.7421	6.97302	7.0784	31.9328	7.95976	9.68942	7.82879	24.5138	130.756	176.298	39.9984	18.8383	4.31615	1.44993	4.16573	14.7099	1.58766	73.289	39.0837	8.8197	14.3858
ALDH1A2	0.353289	1.37104	0.187658	0.3807	0.495901	0.276981	0.609838	0.22016	6.00587	0.278353	0.25548	0.619219	0.646146	4.2148	0.541702	0.199233	0.650821	0.208722	0.674627	0.0812614	0.0107625	0.242253	13.1774	3.15061	4.04254	0.0640972	0.124748	0.784664
ALDH1A3	21.5324	4.34877	21.4417	0.21785	2.83313	32.2816	8.92338	471.116	36.463	829.129	45.9948	45.5001	8.0077	1.42233	27.316	5.34664	15.0349	1.44163	0.406272	7.24479	4.68603	29.7399	47.004	4.74534	71.604	8.33883	1.00811	1.98046
ALDH1B1	11.5071	40.8255	11.9222	0.45185	19.3422	1.76762	21.0957	5.64115	8.07428	7.67403	8.15954	14.7199	12.2292	11.0001	13.5676	21.823	25.7478	14.2258	12.7902	26.271	18.3687	2.82826	71.2238	52.3319	3.01578	69.6497	2.46238	8.93082
ALDH1L1	0.0736077	27.2375	0.389914	0.100964	1.21365	1.28012	1.68907	0.782665	0.00820925	0	0	0.611	0.0359231	0.0254284	0.338411	0.971742	1.80306	0.104356	0.0219043	0.502352	0.0365127	0.515729	0.0193371	0.0926595	0.16393	0.181234	0.0285325	0.0245253
ALDH1L1-AS1	0	0	0	0	0	0	0	0.107669	0.0397941	0	0	0	0	0	0	0	0	0	0	0	0	0	0	0	0	0	0	0
ALDH1L1-AS2	0	0.237757	0.022752	0	0.0306791	0	0.0184943	0.0428118	0	0	0	0.0659973	0.0433687	0	0	0	0.11614	0	0	0.03001	0	0	0	0	0	0	0	0
ALDH1L2	4.07887	1.07653	0.575238	0.194015	1.62119	0.676207	0.551283	1.23827	7.98159	3.21179	2.26521	2.77195	1.87677	6.84221	1.63125	10.6654	9.24875	3.88512	1.85902	1.21892	0.735747	0.317761	4.26068	0.887774	1.93294	0.492359	0.15089	0.269768
ALDH2	12.2004	413.308	4.80453	1.55784	8.8195	3.39701	51.632	21.1365	1.86025	4.66995	20.4176	12.5115	13.3901	5.86474	8.3606	30.0816	49.5228	50.8522	13.0552	19.0575	9.88627	221.389	17.9693	6.34556	19.2899	5.32306	3.84727	25.2557
ALDH3A1	0.0136483	0.388477	0.269547	0.103582	0.0703085	0.252775	1.202	0.499484	0.169254	0.011959	0.128875	0.0315891	0.0719416	0.0450948	1.52772	0.200353	0.161684	0.192599	0	0.0292578	0	54.6875	0.0357572	0.114639	0.240351	0.329237	0.155993	0.839774
ALDH3A2	16.0513	52.1218	8.84609	20.4813	13.5377	16.3623	10.6058	16.3317	14.7821	10.032	18.2571	6.61822	8.94369	6.11977	12.738	14.029	13.7872	10.2757	7.088	13.5975	15.5257	30.3364	14.5976	3.52316	9.10645	23.3894	9.80981	11.1927
ALDH3B1	5.86068	5.23633	4.50406	7.45768	12.6996	3.81183	7.29623	6.00275	5.76188	4.46882	9.22889	9.1586	5.61548	3.82779	24.9331	12.0268	9.45481	13.761	23.5295	7.3464	6.13951	10.6319	6.65755	5.84034	4.09472	4.94909	128.424	6.14966
ALDH3B2	0.326302	0.220764	0.423611	2.38869	9.48856	0.0453042	1.06493	2.66885	0.027933	3.61921	0.2681	0.159082	13.0758	0.230084	11.6241	0.574768	1.79188	0.287828	0.297285	0.110251	0.131543	276.168	0.506126	0.449594	0.0436311	0.341357	1.2532	0.0627866
ALDH4A1	4.66348	65.8243	20.315	5.42988	11.5471	13.0674	9.80449	18.7372	2.66122	24.8725	6.07854	3.77361	18.2229	11.2261	23.7465	3.21368	23.9428	7.3906	8.74443	7.10074	6.49001	44.0753	5.97656	11.0705	4.8756	12.7347	15.9659	6.02998
ALDH5A1	1.99358	15.4039	7.59964	0.029778	9.5786	2.34958	0.654732	4.2455	3.4004	0.531544	1.78076	0.191781	2.56841	0.711378	4.27868	2.62043	3.53897	5.61672	3.03918	0.438583	0.141649	10.502	5.11496	0.751309	1.50827	4.329	0.780777	8.43522
ALDH6A1	5.06602	57.699	7.38331	7.19993	16.7752	1.70314	1.69109	6.25931	3.68526	2.2731	7.13987	3.08711	4.73886	8.3106	4.4924	4.17134	7.47143	1.91993	4.46898	9.43975	12.001	2.14547	4.5987	3.15563	5.3948	7.9967	6.03625	3.6486
ALDH7A1	6.71486	21.6253	14.3851	8.36948	8.66051	12.9842	8.52065	26.4064	16.8263	5.93274	10.3508	7.82911	11.358	5.02534	9.06866	9.44449	16.1351	5.26351	18.44	8.42882	8.88292	35.3935	2.24301	7.91994	6.81837	6.31462	13.2294	9.62962
ALDH8A1	0.277897	40.239	0.00736775	0.0066142	0.0821493	0.183664	0.680037	0.4408	0.129021	0.035043	0.134996	0.184508	0.111114	0.208513	0.0171435	0.195529	0.196312	0.0744807	0.10391	0.0464097	0.0748918	1.01642	0.125477	0.156636	0.257854	0.0255872	0.0707363	0.606025
ALDH9A1	32.5157	91.7081	62.2818	58.6091	76.7478	29.9134	32.5534	46.2293	25.6351	38.1694	56.1585	23.8781	35.9674	29.1479	51.267	81.9404	70.4356	56.6206	63.764	36.8661	39.5347	59.8543	28.3459	38.4429	25.6725	71.8299	55.9772	33.8807
ALDOA	446.788	466.328	452.921	448.785	517.877	1005.23	1457.94	804.118	808.582	423.055	550.279	860.97	476.037	1453.38	2419.14	454.067	355.514	709.871	1407.6	1006.28	984.544	1125.33	300.515	3135.01	456.101	859.08	1438.17	732.548
ALDOB	0.0579976	1034.56	0.0729439	0.0063772	0.171346	0.0437929	0.337628	0.553544	0.0988447	0.0888186	0.167618	0.0140203	0.0672827	0	0.0172351	0.0829404	0.264393	0.0289813	0	0.0188991	0.0355376	14.2173	0.111685	0	0	0.0234831	0.0338921	0.0575967
ALDOC	16.42	7.21409	11.9169	0.116653	0.513594	19.7723	37.1134	21.2288	18.7522	15.4791	34.5284	20.2392	8.49235	33.3226	42.699	9.57409	10.7028	8.42558	9.8033	13.8079	15.8361	17.415	11.4924	19.777	1.88972	5.04115	5.09489	17
ALG1	6.63451	7.36224	8.9907	7.79399	6.19588	6.00018	11.0293	10.9202	8.2564	9.03829	5.33788	6.54927	8.81749	4.06108	11.4321	5.60089	6.32388	5.13293	11.5179	5.19372	4.55361	6.93046	5.41281	11.5039	4.78048	6.01917	6.13914	6.15839
ALG10	2.47364	2.90023	2.10862	4.02412	2.45582	1.93754	0.781145	1.40449	2.45998	2.53816	1.57597	3.86668	1.16394	2.20066	1.61096	1.52821	2.41272	0.66996	0.816783	3.07447	4.20969	1.13219	2.74485	0.382047	0.917751	3.80432	0.814996	1.62559
ALG10B	3.11396	3.53225	2.83642	3.27956	2.44833	2.13207	1.41907	1.83138	3.52391	3.30959	2.45528	2.63957	1.69795	1.45943	1.15259	1.50744	2.27128	0.831337	1.10099	3.59618	5.81292	0.962595	3.82363	0.178494	1.76248	4.70289	0.415891	1.54925
ALG11	6.9043	9.64697	12.8527	15.7419	22.4545	3.23087	5.58582	4.0713	5.46479	5.27555	6.68372	2.71406	3.52974	5.35612	2.41348	5.32456	9.27929	2.40191	1.25858	7.07971	9.16695	2.93469	7.9304	4.83662	6.16469	7.64037	5.49623	2.82688
ALG12	10.611	11.161	13.4479	10.2387	7.69848	12.8979	9.14403	8.33502	27.5163	10.0983	10.9649	9.16085	16.455	18.3367	35.321	10.5973	8.65156	6.48182	32.1532	12.5518	14.3834	13.7837	15.6633	26.2709	23.2063	19.6086	19.5209	11.0831
ALG13	10.153	12.6614	7.94592	13.7566	13.9027	5.40773	6.84937	12.8831	8.83715	6.9622	8.1119	8.94923	9.69674	5.58217	4.21225	9.64194	9.84259	6.42974	4.59117	6.44162	8.00006	6.52566	8.72324	3.32598	4.58145	6.93259	4.03274	6.95504
ALG14	18.9977	14.8826	10.3942	35.5309	26.9636	9.8529	15.7178	16.5069	19.053	27.5957	12.8527	15.5268	26.4938	45.4433	27.2644	23.0282	18.2275	16.9055	15.4308	8.80189	8.60559	13.8182	19.5833	6.91897	8.99743	18.8745	11.1524	5.60003
ALG1L	0.107778	0.294552	1.42312	0.466635	0.0989908	0.723344	1.95657	1.72013	0.55015	0.153048	0.457455	0.257746	3.7444	0.523583	3.67401	0.534358	0.417764	0.212048	1.25384	0.811608	0.600311	9.26248	0.546189	1.23428	0.149353	0.970669	0.408041	0.58602
ALG1L2	0.101449	0.0345485	0.184806	0.0769499	0.0908045	0.0908646	0.234867	0.0747222	0.0289165	0.0726389	0.03583	0.0299438	0.031594	0	0.0507115	0.120092	0.193381	0.260296	0	0	0.0219597	0.0475285	0.162577	0	0	0.0743897	0	0.180817
ALG1L9P	0.171221	0.088111	0.296785	0.275919	0.127966	0.059394	0.266883	0.177133	0.276182	0.0346238	0.159907	0.403833	0.253174	0.49304	0.3995	0.182865	0.0945119	0.136992	0.344388	0.279535	0.397525	0.14834	0.133122	0.112024	0.466067	0.198658	0.446921	0.188425
ALG2	12.0258	16.9045	16.8532	14.1985	21.3651	14.2302	10.9464	8.6389	33.8343	9.24644	12.6097	16.175	11.4587	13.8381	9.41512	15.9581	15.7451	10.7758	14.7796	12.9355	16.0119	15.413	30.2063	16.2759	8.33323	9.93212	13.6379	10.0122
ALG3	35.5627	27.604	61.1949	80.448	46.1174	41.937	48.5508	37.0775	55.2242	26.6387	23.9213	78.2257	75.9267	62.1878	270.54	39.6615	28.1275	27.5433	133.166	39.8297	39.7864	43.0061	37.6684	128.149	17.5485	53.5166	127.749	32.746
ALG5	44.7844	55.8169	40.4831	66.0541	61.0542	27.8694	60.5322	55.9068	29.5638	24.5419	33.5412	18.2142	56.8548	20.2738	15.3473	67.0973	42.5667	19.7951	51.8002	45.6979	49.0915	30.0702	38.2371	29.9747	39.0959	31.6077	37.2657	17.2552
ALG6	9.98981	8.87625	6.55954	18.5278	4.81039	5.06441	5.93159	4.95648	13.7786	12.4529	10.2293	5.20024	7.80165	3.26864	7.19301	5.7448	8.62991	3.54991	6.42331	6.62423	6.9215	5.94785	7.87409	1.63271	2.09632	10.2048	7.9904	4.70416
ALG8	27.6537	38.2869	39.4148	50.8294	44.3122	13.1473	18.8699	27.4816	32.6975	30.4543	25.3339	39.206	45.2775	38.198	30.9109	17.1882	29.7414	31.1528	158.947	25.2562	22.5088	16.2363	30.6144	37.2624	17.0109	18.506	77.3844	20.965
ALG9	3.08569	4.01809	8.30179	4.13528	9.42642	2.53859	3.38142	3.03184	3.70729	2.18747	3.59264	5.29997	1.71233	15.1673	3.43183	2.52066	5.18877	2.36476	4.40299	4.67134	5.55148	3.36992	2.6395	6.58065	6.29904	2.82243	2.55249	2.89803
ALK	1.41068	3.22148	0.279404	2.78024	0.395156	0.0718045	0.830627	0.232666	1.00015	0.150141	0.560307	0.0730578	0.442177	0.342989	2.2163	0.51036	0.29166	1.2406	1.16493	0.153886	0.642647	0.0421373	0.9133	0.301152	0.255849	2.20087	1.98491	0.081501
ALKBH1	4.79674	4.682	5.92605	7.35456	8.39893	2.03824	2.40923	4.66516	3.92189	5.2336	4.07571	3.1934	3.82428	5.29605	2.46162	3.43826	4.66338	1.99208	2.76763	3.30891	4.39281	3.26903	1.56025	2.91901	5.71319	5.55295	4.6614	3.87275
ALKBH2	9.89438	27.251	17.9549	16.927	5.79569	7.84691	21.0769	13.6171	10.0198	14.4083	9.3172	15.7847	20.8572	31.5618	30.4513	12.5682	11.2217	16.3879	38.6722	16.1065	19.3676	22.5825	13.7744	17.9686	16.7776	12.1845	30.9318	15.5731
ALKBH3	11.5377	5.39879	14.3409	15.9017	10.6576	21.8599	16.4232	12.9392	5.96242	7.7789	6.76801	10.8839	14.691	14.1938	6.41941	10.3463	9.72009	5.19596	9.67431	17.0212	18.2428	16.4426	4.11135	18.3417	8.87423	21.8621	24.5154	13.817
ALKBH3-AS1	0.00639475	0	0.0174541	0.0073164	0.0369691	0.0087813	0	0	0.0064447	0.0186369	0	0.00472973	0.0086929	0	0	0.050053	0.0080096	0.0075514	0	0.0525249	0.0515176	0.014326	0.0183618	0.038126	0.0626252	0.0496803	0.0714385	0.0603834
ALKBH4	6.09264	4.58091	7.84552	3.83537	6.75028	5.51239	11.3541	7.30025	3.37793	8.61478	6.49945	3.97712	10.1736	7.38885	15.0724	6.52639	5.48848	10.1277	15.54	5.59743	4.97611	6.38872	5.33516	16.2624	15.161	6.66072	9.14264	7.19469
ALKBH5	19.6301	15.6707	18.0732	21.2508	23.9439	32.1621	39.3195	26.7837	33.7495	28.1902	39.3124	38.7514	30.9111	50.6579	90.6411	29.926	29.003	33.8207	35.3203	29.7418	26.1005	31.4306	23.5434	41.1273	58.8029	37.846	24.0626	51.4634
ALKBH6	9.03308	9.06355	9.29457	12.0978	5.85265	16.9379	10.5714	11.2059	13.1786	13.3733	10.4544	12.6728	14.5135	12.1609	51.4781	12.1819	7.41623	13.9175	16.141	10.4642	9.36771	18.138	8.53138	23.6507	17.4636	10.8671	15.2701	15.367
ALKBH7	18.8387	79.0192	37.1198	37.2779	28.0182	63.8899	54.6335	48.7375	27.511	28.236	21.5556	42.6828	108.971	95.7603	157.508	81.2267	38.0114	42.5027	166.615	38.4674	41.9368	40.1555	58.5104	99.0003	50.2698	30.0052	123.537	34.1886
ALKBH8	3.64972	2.57695	1.10553	2.78726	3.13472	0.807917	2.32823	2.90065	7.29035	3.9015	2.96767	4.98784	1.8549	1.87292	0.80596	2.40877	2.9194	2.53639	0.996486	3.17175	3.89439	2.13741	3.0766	0.616392	2.4007	1.65741	2.63992	2.85927
ALLC	0.00900645	0.0799679	0.045899	0.0196201	0	0.0316792	0	0	0.0448831	0.0136644	0.0104642	0.109033	0.0466058	0	0	0	0	0	0.20607	0	0.0114632	0	0	0	0	0	0.0556214	0
ALMS1	1.98724	1.88258	1.45548	1.61101	1.38182	1.78478	0.593781	0.881134	1.82939	1.36966	1.45218	1.62824	0.642613	1.76887	0.633123	1.36322	1.43969	1.76062	1.51307	2.29832	2.275	0.710944	1.42762	0.717174	1.47424	1.54784	1.03892	1.69272
ALMS1-IT1	0.755815	0.20911	0.43814	0.489895	0.22914	1.8387	0.396977	0.615678	0.341541	0.780943	0.314401	0.880675	0.109742	0.679719	0.571057	0.744629	0.388072	0.638942	0.255711	1.04021	1.32403	0.0340117	0.466741	0.751162	0.377583	1.15565	1.34838	2.46892
ALMS1P	0.0778788	0.52493	0.0547151	0.045892	0.660959	0.198986	0.0715575	0.164426	0.0280617	0.0233766	0.158039	0.106578	0.54844	0.605198	0.161399	0.26591	0.109935	0.68732	0.177196	0.131233	0.135871	0.0405459	0.0789609	0.237215	0.129363	0.6032	0.228432	0.265306
ALOX12	0.0865663	0.0458631	0.153001	0.106662	0.119228	0.0680542	0.100232	0.260938	0.0532451	0.0597499	0.0311634	0.0531246	0.0345446	0.986351	0.281429	0.163394	0.129713	0.171653	0.0686913	0.112864	0.0944722	5.70475	0.0995053	0.0421578	0.26301	0.0538786	0.149868	0.19236
ALOX12B	0	0.0125018	0	0.021394	0.0162907	0.0741954	0	0	0.114113	0.0092227	0.0065989	0	0.0129421	0.0702468	0.0367649	0.0321801	0.0063119	0.0422445	0.015376	0.00734905	0	162.43	0.0359008	0.0430874	0	0	0	0.100746
ALOX12P2	0.0108037	0.0931656	0	0	0	0	0.0285253	0.329085	0.323761	0.00933355	0.0357567	0.0053884	0.0328047	0	0	0.0736123	0.0442386	0.00907555	0.0132753	0.0132529	0.0337045	0.55506	0.0480786	0	0.044171	0	0	0.144926
ALOX15	0.0259876	0.122509	0.236555	0	0.101881	0.0105425	0.0169461	0.0252904	0.203653	0.0570497	0.160513	0.00488885	0.020263	0	0	0.0134516	0.265973	0.0168327	0.0489174	0	0.0366282	0.761587	0.031666	0	0	0.0250856	0	0.369992
ALOX15B	0.696921	0.383093	0.15285	0.650412	0.157341	0.135342	0.13729	0.564414	0.261761	0.0338636	0.368019	0.322344	0.28539	1.62787	3.65657	0.831864	0.812849	5.5941	0.108892	0.193902	0.0288145	51.4832	0.659271	0.292425	0.463435	0.116231	1.42954	0.248569
ALOX15P1	0.024952	0	0	0	0	0	0	0.117873	0.100504	0	0	0	0	0	0	0	0.0299617	0.0386307	0	0.0323196	0	0.364615	0	0	0	0	0	0.852438
ALOX5	7.16227	5.94937	2.18385	0.541524	3.63473	2.10338	4.01633	4.58316	3.4844	3.13521	16.8038	6.16179	4.20885	6.24183	3.5465	9.81434	9.26215	13.9511	1.95542	10.9758	8.1788	5.09319	4.64931	2.51029	4.00733	1.62925	0.707754	41.2133
ALOX5AP	19.2773	23.2786	9.88228	1.67122	41.9988	10.264	8.23775	14.908	45.5057	6.36637	89.4683	20.2235	6.97656	50.9365	12.5409	63.338	29.7625	59.4212	9.37185	50.8983	43.0285	16.1461	18.1397	9.97233	14.4864	3.99568	2.64743	91.4653
ALOXE3	0.0337143	0	0	0.0351979	0	0.00924165	0.632818	0	0.0627424	0.0267886	0.0190322	0.0208231	0	0.0762358	0.0266342	0.0115429	0	0.0298989	0.0426705	0.0104672	0.0117638	34.5431	0.0328019	0.329255	0	0	0.0285696	0
ALPI	0.00442291	0	0	0	0	0	0	0	0.00873295	0	0	0	0	0	0	0	0	0	0	0	0	0	0	0	0	0	0	0
ALPK1	3.79697	3.70896	2.42355	1.94294	4.13406	1.29112	5.16606	4.27144	2.53185	3.12739	6.36243	1.51578	1.26174	2.2981	1.3927	4.3029	3.23172	2.42767	0.953356	4.26143	4.47058	3.85778	3.68884	0.570051	2.54143	1.38379	1.71215	4.36169
ALPK2	0.803202	0.485611	0.0141467	0.0225303	0.078738	0.00758541	0.182713	0.114559	0.555393	0.14587	0.321244	0.597848	0.123	0.294214	0.0609939	0.0617468	0.993637	0.604417	0.0299567	0.167938	0.0398131	0.217568	0.00889495	0.410811	1.1376	0.0574662	0.0173894	6.52186
ALPK3	0.371553	0.336542	0.271468	2.13008	0.460751	0.178647	0.36173	0.239347	0.375837	0.260136	0.482781	0.560608	0.249842	1.07089	2.084	0.113027	1.42402	1.38048	0.0954331	0.370432	0.388643	0.287265	0.780698	1.08906	0.760225	0.42145	0.0459877	0.270186
ALPL	8.26454	14.2844	4.47645	0.420798	6.49542	0.447296	12.5118	17.1615	9.38853	3.02691	18.8004	5.17821	1.33734	17.6088	19.0861	1.91508	19.9538	10.9627	10.2051	6.21554	0.833037	7.42042	5.51912	8.61295	4.14247	3.23703	0.862492	19.3745
ALPP	0	0	0	0	0	0	0	0	0	0	0.00977845	0	0	0.0289306	0	0	0	0	0	0	0	0	0.0360111	0	0	0	0.0328006	0
ALPPL2	0.00477982	0	0.036361	0	0	0	0	0	0	0	0	0	0	0.0351974	0	0	0	0	0	0	0	0	0	0	0	0	0	0
ALS2	10.4406	10.8399	9.72044	8.64961	8.33415	9.77477	5.69486	5.90886	12.8223	12.5466	6.96208	4.52914	4.51753	3.67623	4.81414	4.49026	6.45615	3.73609	3.64134	7.27112	7.41897	3.8804	3.45393	2.69996	5.01679	7.71522	3.56284	3.98563
ALS2CL	0.61073	0.864428	0.385302	0.0326504	0.870969	1.50361	0.503496	1.32716	0.7472	0.164828	0.340365	0.336724	2.80402	0.282203	1.16244	1.93657	0.886571	2.51494	1.48486	0.202653	0.0649968	34.6974	2.34656	1.06087	0.259201	0.144831	0.182518	1.60738
ALS2CR11	0.0901716	0.0383291	0.0181175	0.00766165	1.18415	1.61251	0.708229	0.850677	3.15303	0.730374	2.00596	1.38021	0.587798	1.44994	0.368836	0.0113112	0.617477	0.0574629	0.00995905	0.0141796	0.040397	0.0743555	0.177803	0.679788	0.673143	0.561411	1.72937	0.0612536
ALS2CR12	1.11726	0.731404	0.47845	0.220627	0.617178	0.990074	0.530036	0.230863	0.916266	0.32956	0.178797	0.101412	0.520943	1.20003	0.0542811	0.241334	0.347272	0.095613	0.234563	1.00934	1.52147	0.0494527	0.954553	1.72995	0.624468	0.442579	1.81188	0.58391
ALX1	0.076436	0	10.3941	21.8435	15.1647	10.6266	10.3784	24.1239	12.2792	51.1736	13.0984	0.0385923	4.70784	19.6333	11.7468	14.4306	11.2035	11.8458	11.7581	7.47142	10.4574	0.0289355	6.02327	4.49798	5.22091	13.1148	14.257	3.82359
ALX3	1.33245	0.797184	4.77853	0.558508	1.5733	1.39662	1.88268	0.987146	0.724966	1.44237	2.13898	1.01138	0.83683	3.20132	2.3203	1.80126	1.11259	0.842832	0.744896	1.10338	1.60796	1.53536	1.30431	0.624106	6.90437	1.6292	1.04522	1.14646
ALX4	0.155431	0	0.044935	0.00941299	0.027022	0.00465779	0.0796892	0.086303	0.345562	0.026036	0.0355857	0.0190062	0.015614	0.046825	0.0396349	0.0582607	0.382599	0.149094	0.272579	0.0351383	0.0285848	0.0290152	0.0111811	0.321403	0.0588159	0.0120736	0.0339548	0
ALYREF	35.1583	35.2213	43.8159	26.5376	13.9946	66.341	92.301	42.6083	65.9925	60.8049	25.1376	114.01	57.3879	107.607	98.4586	75.9884	27.6703	70.5782	125.149	69.813	45.0011	128.312	31.8604	231.235	159.976	134.927	125.259	111.68
AMACR	8.36391	86.5779	8.71998	7.45087	8.58577	10.2752	4.10081	23.0791	11.1072	4.92532	11.4148	4.36556	11.0955	8.51243	6.26337	5.13262	9.93843	6.71828	5.45308	6.49337	6.67026	4.50062	4.65233	2.67824	10.13	2.44486	11.0995	4.09671
AMBN	0.0140006	0	0	0	0	0	0	0	0	0	0	0	0	0	0.0446124	0.0640706	0	0.0098141	0	0	0	0.0373759	0	0	0.0428472	0.0927107	0	0
AMBP	0	1701.05	0.0676213	0	0	0.0183895	0.0387786	1.79683	0	0.168103	0.0110734	0	0	0.0579141	0	0.204174	0.413548	0.0490782	0	0	0	33.2563	0.161882	0	0	0.532774	0	0
AMBRA1	6.31699	5.66655	10.3633	17.3964	11.6823	21.52	9.84193	6.99491	6.19958	5.99413	8.02374	6.83594	5.98808	8.35309	9.85877	6.75313	7.52549	4.51016	6.78299	17.1037	19.1453	9.31558	3.02952	10.8085	9.26638	13.8881	16.0561	9.7683
AMD1	44.6704	127.662	30.8062	82.5465	56.4291	22.791	17.8782	24.773	47.1478	33.3461	79.2885	39.8122	13.2919	43.3391	17.8643	36.5525	36.1268	15.3679	12.3704	54.1956	52.3067	50.6097	33.5459	12.646	20.1428	26.8443	8.30436	30.612
AMDHD1	0.76355	45.3287	0.154968	0.693959	0.555379	3.64995	0.383051	2.66809	0.750166	0.0932988	0.220595	0.119107	0.286713	0.528605	1.48778	0.279203	0.137594	1.5533	0.0628751	0.0074068	0.0167209	1.53533	0.168747	0.585692	0	0.144624	0	0.215438
AMDHD2	14.3228	14.4413	20.5613	19.1828	22.0491	33.8101	35.3439	18.5942	6.51082	12.5295	6.56926	15.1944	35.2656	15.8751	50.4103	17.6491	14.0139	33.922	29.0938	18.1598	16.4696	17.3654	13.4459	33.4467	9.09611	31.4498	41.6601	25.2463
AMELX	0	0	0	0	0	0	0.106496	0	0	0	0	0.0767195	0	0	0	0	0	0	0	0	0	0	0	0	0	0	0	0
AMELY	0	0	0	0	0	0	0	0	0	0	0	0	0	0	0	0	0	0	0	0	0	0	0	0	0	0	0	0
AMER1	1.00901	1.62692	2.965	1.70632	1.37494	0.658335	0.552677	0.644856	1.70253	0.227346	0.701917	0.791864	0.25875	2.58022	0.962838	0.834291	0.877358	0.603558	1.01459	1.42176	1.82216	0.805441	1.1603	0.662737	0.862508	0.727409	0.631995	1.21312
AMER2	0.0051944	0.0137936	0.030332	0.00193991	0.00554502	0	0	0.00575151	0	0	0	0	0.00370247	0.143634	0	0.0882411	0.0018658	0.0393439	0.0398717	0.00153292	0.00182189	0	0	0.2115	0.00812333	0.0062114	0	0.015372
AMER3	0	0	0	0	0	0	0	0	0	0	0	0	0	0	0	0	0	0	0	0	0	0	0	0	0	0	0	0
AMFR	39.1856	28.2273	17.6695	55.2498	22.3767	30.0123	25.6568	37.5964	33.7614	37.1105	24.9442	30.2037	25.7979	41.9912	15.1692	22.9999	18.9607	13.5318	14.8428	27.2247	33.8225	19.3444	10.4925	17.9456	40.4446	25.242	39.5465	39.8754
AMH	0.0942729	0.0378989	1.4388	0.466135	0.036243	0.24926	0.565939	0.136745	0.817128	0.119667	0.0605284	0.620351	0.940442	0.269187	5.70083	0.12761	0.0644916	0.751351	0.249859	0.123236	0.18786	0.690234	1.65792	0.0949325	0.225732	0	0.25544	2.53153
AMHR2	0.0170056	0.078547	2.33082	0	0	0	0.29698	0.0275483	0	0.141844	0	0.0570849	0	0.057274	0.0585842	0	0.224146	0.0304899	1.09239	0	0	0.0547355	0.0107579	0	0.0737899	2.77657	0	0
AMICA1	6.78491	6.90006	7.62505	0.369333	2.97388	1.31854	1.62871	7.35487	0.780969	2.48629	7.85805	3.05078	5.27985	8.40632	3.57972	31.3255	10.353	13.6878	8.77579	5.02398	2.81201	8.20647	11.6605	1.40426	4.16589	2.7611	2.45373	18.0826
AMIGO1	1.65769	1.10797	1.37437	1.02141	0.937694	0.958577	1.23109	1.46012	1.40324	0.252718	2.28808	0.872541	2.08278	0.469872	3.53197	1.14341	0.693738	0.540408	0.784963	0.358254	0.269422	0.510897	1.56786	0.332311	2.99605	0.81779	0.203885	1.09679
AMIGO2	0.876692	6.30555	4.44059	0.0921397	17.8916	8.3917	0.292651	1.11065	3.45633	0.241259	1.22799	2.6242	11.3978	1.25538	0.580847	3.70192	3.22754	1.16869	0.358583	0.988006	0.603715	1.31439	2.87069	1.63133	1.12227	0.450239	0.314823	3.15843
AMIGO3	1.05694	0.642891	1.40263	0.693643	0.801385	2.59804	5.25202	1.12157	2.52135	3.08405	0.932782	1.23629	1.73289	1.8258	7.32029	2.42847	1.00304	1.67893	3.66071	1.93501	2.70143	2.34413	4.49393	6.39858	3.87798	0.804497	1.37983	2.84337
AMMECR1	6.08256	2.5261	3.28322	8.80219	4.2518	2.1968	2.7111	3.27002	7.40146	3.71466	4.31173	1.72291	1.7203	2.70396	2.82876	1.98484	4.31224	2.76966	1.24357	2.53299	2.15753	13.3273	2.8594	3.25201	5.34069	5.99027	2.54073	2.36548
AMMECR1L	19.9918	13.8123	13.2818	15.8476	18.108	13.1047	10.4458	6.57955	17.9283	14.9689	8.04545	9.65192	10.3095	8.19285	12.9004	14.6156	9.74832	9.35179	12.1042	11.1727	12.6971	6.91041	6.0168	10.1395	10.4865	15.2838	8.08105	6.45335
AMN	0.0120743	22.3964	0	0	0.0357855	0.0333654	0	0.129142	0.0887909	0.0379835	0.0132374	0.0612852	0.0774179	0.0895247	0.134484	0.217311	0.0341298	0.259022	0.238026	0.0421082	0.0227721	6.34154	0.188533	0	0.316906	0.0828416	0.11714	0.662731
AMN1	7.78085	8.58988	6.4645	8.10054	3.28848	4.60536	3.15182	4.05565	5.02272	4.00828	8.03045	3.99057	6.61098	2.83785	6.99433	4.90423	5.8042	1.64963	2.38099	3.91119	5.74765	3.7514	2.40965	0.893549	1.45304	5.01041	7.37322	5.28276
AMOT	0.783931	2.12358	20.0135	19.8534	4.61515	2.1519	1.00928	7.31374	2.89261	4.1055	2.45448	0.272697	0.911356	3.98384	2.95419	6.77611	5.57172	1.38396	5.29373	2.71536	3.85568	0.696424	3.65107	2.72296	2.36106	8.232	13.675	2.86675
AMOTL1	22.4779	4.9874	7.60598	10.8945	13.9667	17.4151	4.18693	22.1097	30.3116	19.9629	24.5763	15.0799	3.58418	9.52243	5.09693	1.98508	13.6186	6.28936	29.984	32.6206	32.2311	15.8187	5.32755	3.06879	12.1646	5.31636	11.3484	5.94895
AMOTL2	13.461	6.68793	8.47012	10.9931	4.45363	1.93996	4.75729	7.48576	3.19012	2.26858	5.07343	24.1896	18.5237	3.2166	11.5691	13.2384	12.8211	4.31934	12.6059	30.0104	26.9729	13.5898	10.7395	7.3689	8.35507	16.5765	5.35687	7.05278
AMPD1	0.29581	0	0.0506381	0	0	0	0	0.0870638	0.011547	0	0	0	0.213285	0.0331729	2.9797	0.405054	1.21561	0	0.0563065	0.0122316	0	0.0291636	0.498584	0	0	0	0.290563	0.0585641
AMPD2	13.3665	11.6329	7.13654	12.6143	12.2169	10.6532	26.2097	13.9322	16.5569	16.3249	23.9581	37.4737	21.2858	28.4344	39.996	16.4742	12.6074	17.6786	15.2019	9.62071	10.8323	11.4096	8.86289	12.6013	45.7303	15.9563	11.629	11.8294
AMPD3	1.7468	1.70963	1.23764	0.594027	2.35712	1.23424	1.07102	1.71515	2.14139	1.20571	6.4534	7.18175	1.92853	2.7038	1.6241	3.83365	5.12425	2.44015	0.852812	3.1327	3.38034	10.0007	3.47547	1.05747	5.40212	0.627488	0.577479	10.3946
AMPH	0.439563	0.140285	0.0305878	0.109229	5.8913	0.0688836	0.21292	0.342741	0.388441	0.378903	0.296432	0.451012	3.1494	0.449297	0.428727	0.0554962	1.5712	1.79154	0.168421	0.343558	0.138794	0.179759	0.0712717	3.1915	0.121531	0.10407	0.221205	0.229924
AMT	0.963862	10.0124	2.26392	0.271238	0.252321	3.93804	0.520057	4.17483	2.34997	0.726364	3.91581	1.68796	3.68831	1.17238	1.33591	3.64632	1.80823	2.60173	1.62556	0.96663	2.1224	2.36786	3.91379	0.296056	2.91354	0.398407	2.0913	3.23753
AMTN	0	0	0	0	0	0	0	0.0164442	0.012452	0	0.0717199	0	0	0	0	0	0	0	0	0	0	0.280786	0	0	0	0	0	0
AMY1A	0	0	0	0	0	0	0	0	0	0	0	0	0	0	0	0	0	0	0	0	0	0	0	0	0	0	0	0
AMY1B	0	0	0	0	0	0	0	0	0	0	0	0	0	0	0	0	0	0	0	0	0	0	0	0	0	0	0	0
AMY1C	0	0	0	0	0	0	0	0	0	0	0	0	0	0	0	0	0	0	0	0	0	0	0	0	0	0	0	0
AMY2A	0.0096175	0	0.0122568	0	0	0	0	0	0.00981825	0.0264201	0.0202194	0	0	0	0	0.0166098	0	0	0	0	0	0	0.0131301	0	0.0435364	0.0326273	0	0
AMY2B	1.44688	0.899536	0.420679	0.163327	0.543512	1.96745	2.50909	1.90891	0.504587	0.495866	1.60199	1.1842	3.65378	0.312365	0.157966	3.90929	1.38243	1.99878	0.947091	1.57642	3.04074	1.83752	2.26177	0.0401911	1.38595	0.222873	0.180006	1.69754
AMZ1	0.0533274	0.0358364	0.0285694	0.0121899	0.0507379	0.0178704	0.0593638	0.023558	0.119357	0.336773	0.0378691	0.0306046	0.013262	0.304838	0.110937	0.0961605	0.0298478	0.407521	0.00806775	0.0364476	0.0279658	0.0368549	0.0373094	0.208388	0.0246339	0.0156298	0	0.336109
AMZ2	50.0457	54.761	54.651	41.1229	29.661	35.4793	60.4036	36.1827	42.3069	15.6196	34.9721	53.2405	35.3176	2.8512	36.7326	49.1303	31.9708	33.0455	53.5975	30.7033	30.042	42.0778	75.8554	71.6768	40.8062	58.7148	91.9802	38.2952
AMZ2P1	4.59244	6.20261	6.29653	4.20918	2.10265	3.4028	5.94599	2.45388	2.23401	1.11437	3.37653	3.18083	3.9363	2.78321	2.46556	4.88629	3.27111	2.26544	3.63501	3.30071	4.77685	1.36989	6.16694	3.97151	6.31585	7.01423	9.53698	2.14909
ANAPC1	5.19984	6.69953	6.95638	5.47005	6.45291	5.90295	6.63584	4.85468	19.9473	10.1502	3.00958	10.5064	2.44257	15.6753	3.08847	4.00009	3.91836	3.66941	2.16626	6.67138	7.78775	6.6044	6.11056	4.89002	3.65402	7.1255	5.26997	7.36681
ANAPC10	12.7522	11.1846	4.54584	18.2556	7.84708	5.60867	6.85557	8.34864	7.34715	6.59316	11.7866	7.49785	6.22824	6.76277	6.28605	7.73273	8.80485	7.76757	3.88103	8.40629	7.78062	8.37495	6.98113	2.67215	5.71022	9.49969	5.39612	7.67531
ANAPC11	62.7689	131.746	110.091	67.0816	75.5629	102.423	145.43	89.2253	50.4793	56.4749	77.3628	102.233	145.806	111.586	291.051	120.382	79.5914	99.1493	279.09	61.8642	50.804	108.079	46.8627	274.755	155.981	103.115	315.345	71.3197
ANAPC13	33.9541	32.7221	56.8217	40.2276	44.0744	31.3783	36.4125	49.7471	27.5273	25.89	47.5585	57.7745	36.219	31.9028	56.8892	52.5211	40.7919	35.135	39.1189	33.1887	30.6721	34.424	44.0001	35.8828	27.8416	38.9948	23.8865	27.3921
ANAPC15	14.3953	8.52261	24.5683	20.5781	6.09795	7.20407	11.9058	7.20231	8.52626	5.67094	12.766	20.0988	39.4031	19.0094	14.1364	11.0221	19.7728	31.6342	74.1017	14.8595	10.8381	35.6097	9.73474	27.1601	13.4928	13.2851	23.8449	27.7226
ANAPC16	28.7626	45.4752	24.9366	35.7914	26.5465	15.2852	15.9256	17.8588	14.2873	22.0088	15.0071	14.4406	26.9131	21.4145	21.5127	26.4388	24.0983	20.7525	18.3344	29.8489	32.6638	26.8481	33.4658	24.772	15.6238	19.8985	36.7579	48.7783
ANAPC1P1	1.09468	1.83865	2.53415	1.40667	2.30932	0.409513	0.335972	0.422134	4.23824	2.25226	0.962693	1.8019	0.38545	2.69055	0.437758	0.49316	1.0086	0.413374	0.100704	0.957503	1.48346	0.559322	1.24269	0.146534	0.303034	0.853873	0.2754	0.662647
ANAPC2	6.12411	7.96717	11.7335	5.81944	9.84525	17.3205	12.4995	12.7824	9.85487	7.90135	12.5415	17.1149	18.4352	4.66129	27.8447	15.7117	11.9087	14.5489	21.1069	11.3393	12.5549	20.0447	14.2917	21.6449	10.5414	12.4534	17.6257	17.7957
ANAPC4	11.1136	10.7139	6.97652	10.6424	7.68741	8.97696	10.2168	9.66137	5.25968	11.814	9.56163	8.27649	10.5444	4.33387	3.40028	11.108	8.04078	9.12669	5.85296	8.28959	10.391	8.36549	8.92632	1.5395	5.75725	8.74837	4.55806	8.95197
ANAPC5	31.5966	72.2255	32.2477	53.3449	41.2289	33.8543	61.5935	55.8964	48.7946	67.5362	35.5354	53.1287	90.0948	46.8047	37.3544	54.4085	41.9779	50.9336	49.9764	52.1403	55.9466	56.6298	41.4344	65.0464	39.2435	49.3468	34.8434	57.3811
ANAPC7	13.3874	19.3054	22.1007	14.864	15.7616	13.3597	14.7614	13.2136	23.7736	27.0395	13.1144	20.1064	16.9677	14.7075	13.8333	15.7258	14.7817	20.692	22.5488	14.6457	14.9215	28.0278	17.1461	9.53985	13.4977	20.9132	16.9818	16.9901
ANG	4.40745	406.344	6.56417	9.33639	5.34835	8.25312	4.35184	5.18446	4.2035	3.07104	7.88493	1.80543	4.52595	10.2516	14.4531	32.648	4.54214	6.94609	8.83348	3.68822	2.10629	8.6187	8.83587	10.2714	2.28082	1.64531	14.1462	3.12224
ANGEL1	5.17954	11.2812	15.8825	6.80677	12.1234	3.42237	4.08223	12.389	3.81317	7.30875	7.50694	4.61002	7.49267	10.5769	10.899	6.22605	8.09521	4.43081	3.29329	7.67633	9.03498	4.66938	3.50433	7.73409	10.2274	9.86367	7.25425	5.60593
ANGEL2	8.16948	11.2994	10.6247	11.418	7.06217	6.67764	3.9851	5.69611	9.09648	6.73322	6.62106	6.15114	5.27673	5.44998	4.76187	7.92366	7.13729	2.65118	4.47131	3.46707	4.10426	3.93594	6.35893	4.78409	5.36144	4.59924	3.38552	5.30916
ANGPT1	0.850754	0.243676	3.27583	1.69281	0.573739	0.305123	3.84395	2.64423	60.5274	10.7714	22.2264	3.92401	1.90102	0.15413	0.0890226	3.04672	4.07937	1.05059	0.150357	1.34467	1.64636	0.394605	1.75575	0.142987	25.2195	0.466066	0.0169352	5.77368
ANGPT2	4.81865	0.487248	4.69871	0.843765	0.722225	2.29772	3.28964	1.20942	7.05638	1.3092	3.60376	4.0511	0.768331	8.27084	0.359181	0.503008	11.8605	6.15883	0.997779	0.932937	0.460697	1.46261	0.933973	1.94592	1.91144	1.79191	0.309702	1.25433
ANGPT4	0.0114307	0	0.0154517	0.00582325	0.0123488	0	0	0.0874864	0.0388548	0.0418994	0	0	0	0	0.0225296	0	0.0820921	0.0253328	0.056735	0.0354776	0	0	0	0	0.0543857	0	0.0465753	0.0391311
ANGPTL1	1.79434	0.944813	0.138121	0.130149	0.160051	0.792364	0.669141	0.780771	0.650644	1.04242	0.6068	0.473718	0.186399	0.0661916	0.236253	0.146354	5.28612	0.144741	0.143808	0.283833	0.138309	0.182156	0.329477	0.147553	1.24795	0.204103	0.0410257	0.538153
ANGPTL2	48.7872	2.96895	5.74482	1.88566	78.7905	18.9383	12.7563	17.77	24.3788	38.704	20.9509	16.959	2.93207	32.2985	22.3377	3.64091	38.9047	30.8518	3.89484	9.10679	7.08847	21.5062	6.91408	13.8979	36.4818	6.12749	1.11652	2.54019
ANGPTL3	0.0175826	100.29	0	0	0	0.0229693	0.00918445	0.056341	0	0.0448865	0.0196714	0.00312312	0.0534263	0.0283681	0	0.00737395	0.0297748	0.00435679	0.0065756	0.0088584	0.0100915	1.02829	0.0281196	0	0	0	0	0
ANGPTL4	10.6533	18.4108	1.47285	0.292303	8.93834	9.18536	28.2489	10.6497	21.4438	83.728	53.4909	45.9185	13.5327	60.6804	2.43415	2.05735	9.12987	12.1498	9.75325	7.97283	1.66641	151.537	1.8803	20.6455	17.2097	10.7449	1.05265	1.58305
ANGPTL5	0.281627	0	0.0307066	0	0	0.00841165	0.0296385	0.772415	0.0308957	0	0.0251571	0.308653	0.02632	0	0.0511325	0	0.277357	0.0058421	0.0352464	0.0299818	0.0068051	0.0113861	0.1175	0	0.0259255	0	0	0.0275913
ANGPTL6	2.96441	13.9145	1.18694	9.83605	1.4727	8.453	6.43281	3.73337	3.26885	4.26938	4.29314	5.66489	12.3049	9.94584	12.0834	8.9519	2.85221	9.35197	18.0989	4.33476	3.39323	5.41153	5.0511	7.36186	5.64558	4.32787	22.5099	10.4754
ANGPTL7	3.8499	2.14634	1.88848	1.56825	0.0282738	0.0197155	0.64052	1.0626	5.26196	0.143471	415.612	0.00489821	0.0289746	0.0945851	0.101181	0.0256992	0.808045	0.853978	0.14695	0.00634495	0.0356877	0.228617	0	0	0	2.9568	0.165384	2.96634
ANHX	0	0	0	0	0	0	0	0	0	0	0	0	0	0	0	0	0	0	0	0	0	0	0	0	0	0	0	0
ANK1	0.280744	0.048058	0.163196	0.00405492	0.0301995	1.42529	0.0676077	0.295814	0.0698966	0.0546312	0.102731	0.473994	0.250201	0.212245	1.19646	0.322205	0.277973	0.136114	0.437005	0.127413	0.100617	0.353154	0.48887	0.270694	0.318267	0.0428914	0.0602314	3.2269
ANK2	27.2726	4.93375	1.83697	25.2627	4.42753	5.25059	8.20402	7.72295	4.8828	2.20904	6.74328	0.415318	1.771	1.76755	2.46428	3.71399	3.99334	1.25922	1.1205	8.13443	9.97202	0.377006	6.48738	0.645224	0.843947	4.58455	7.00073	3.93506
ANK3	0.25761	0.635871	0.17757	0.04865	1.53028	0.0317864	0.193661	0.668469	7.14485	0.0429995	0.282227	5.83238	0.265466	0.140374	0.23097	0.194898	0.244088	0.0514983	0.03432	0.118614	0.0464372	7.78397	1.63801	0.327721	1.28978	0.0344237	0.0237197	0.678826
ANKAR	0.417235	0.535524	0.271222	0.0129909	0.15154	0.0664821	0.243509	0.304962	0.71707	0.164824	0.154659	0.12852	0.0886003	0.189793	0.150939	0.246344	0.309535	0.161722	0.0241854	0.103129	0.166776	0.11596	0.193229	0.058202	0.240702	0.14126	0.0705667	0.483878
ANKDD1A	2.061	2.05391	1.25807	0.782003	1.8321	4.21639	6.1554	3.92552	1.94892	2.17758	4.9519	1.08825	1.27115	0.853076	3.58834	4.94433	3.46556	1.95809	1.80886	5.01039	6.40759	0.780114	4.99545	1.90821	4.77654	4.53771	2.12188	3.82366
ANKDD1B	0.0387217	0.0908399	0.0398493	0.0121237	0.0281006	0.0662058	0.166429	0.183465	0.0718845	0.0158952	0.276236	0.0298704	0.124959	0	0	0.233183	0.0563128	0.0813858	0.0405594	0.0586072	0.0525418	0.0757195	0.160853	0.0354463	0.297327	0.0658717	0	0.107148
ANKEF1	0.216354	0.739941	0.745174	0.111441	0.985743	1.05988	0.787516	0.121114	0.130642	0.100234	0.270479	0.968688	1.88028	0.639857	0.0798463	0.228283	0.745826	0.146109	0.215367	0.181902	0.104244	3.14661	1.44108	1.44805	0.0179333	0.0567505	0.0207008	0.776226
ANKFN1	0.00495037	0	0.0072157	0.0379065	0.499526	0	0.0590649	0	0.0436873	0.0949731	0	0.21126	0.0504945	0.397097	0	0	0.0195024	0.0071167	0.0110697	0.0055236	0	0.0407374	0.0151575	0.0632625	0	0	0	0
ANKFY1	9.26946	7.65611	8.35808	12.4714	14.4998	8.94387	8.28389	10.2341	8.35933	10.3051	12.8751	6.68566	7.06283	7.55456	7.52398	8.69797	10.6312	8.89766	8.48381	8.32009	8.9003	8.39495	9.5209	4.34018	8.6533	17.4548	5.42812	7.76074
ANKH	13.5741	7.45836	2.74196	0.869382	17.3027	2.69284	7.33749	5.14959	48.3092	18.0877	28.3509	9.2332	1.6756	10.6163	4.81011	4.07344	9.21861	10.8415	4.00143	2.51682	2.64474	6.84467	8.14723	8.33356	61.9876	1.32958	1.26061	7.44702
ANKHD1	12.8554	12.0826	17.3347	11.847	18.5975	8.50201	5.5606	12.4785	11.4904	7.88903	11.5586	9.28517	9.83668	11.6153	5.86723	9.20651	13.9087	7.80218	10.4055	15.6964	20.3258	10.295	12.1322	7.88032	8.58611	7.16834	9.04386	15.2893
ANKHD1-EIF4EBP3	3.93593	4.2818	2.89216	2.71905	5.04711	1.24486	1.72402	1.86991	5.61473	3.39447	2.91402	1.72289	1.18884	2.41386	0.896844	1.43626	2.24274	1.6116	2.80052	2.68226	2.67396	4.21306	2.75282	9.10362	4.1021	2.21092	4.58338	8.36533
ANKIB1	13.3802	11.0468	11.3137	7.56968	19.9459	7.5233	9.81472	12.7007	18.867	24.4481	15.1919	8.50263	9.94005	8.02927	5.34499	7.80198	12.6553	9.34416	2.62901	9.29082	13.02	4.61498	16.902	5.83218	6.19307	7.93493	4.73534	8.32647
ANKK1	0.00903788	0.0210866	0.0220064	0	0	0	0.390485	0.104081	0.0748773	0	0	0.0152372	0.0765407	0.0300854	0	0.0981911	0.0495906	0.0540245	0	0.0128177	0.0215102	1.83265	0.00779585	0.0371118	0	0	0.0697221	0.230156
ANKLE1	0.154212	0.0286091	1.13414	0.0784608	0.0956655	0.282992	0.476621	0.157409	0.366279	0.147224	0.180105	1.06374	0.709959	0.608569	1.1265	0.338228	0.20139	2.27065	1.36831	0.254883	0.43434	0.124032	2.03593	2.95553	0.750922	2.26388	0.120635	2.16166
ANKLE2	11.6837	10.1514	12.1898	16.8586	14.6875	12.5894	16.0114	15.4466	12.6764	22.641	11.5269	23.6914	17.3025	17.8514	11.7003	10.5136	11.698	16.1246	13.488	14.8164	16.0002	27.1002	12.4473	19.0345	12.9863	17.6409	4.90077	17.2292
ANKMY1	2.48191	1.99516	1.92646	0.992652	1.64807	1.10434	2.18293	1.38748	3.32397	1.31044	1.48375	1.14356	1.54356	1.12058	3.92589	1.19084	1.67098	2.11379	2.80694	1.78466	1.70382	2.06117	1.11304	0.577136	1.7727	0.548175	1.07134	2.8254
ANKMY2	8.64787	7.79024	16.4301	8.21685	10.9078	13.6942	12.0183	9.54193	11.9703	16.4851	8.1237	6.01825	9.76786	4.04175	5.25092	8.27604	8.36669	6.34854	4.96249	7.33265	9.56137	4.0206	12.5931	5.68761	7.64817	6.65715	4.38031	4.77307
ANKRA2	7.44789	10.7607	5.62559	4.56452	6.1981	5.97595	4.11972	10.8728	7.68735	3.3109	6.91033	7.0873	11.5077	3.83142	2.83624	5.80091	4.97077	6.00436	5.6413	4.77772	5.97391	5.94142	6.43816	4.80577	7.95355	3.10284	7.28703	5.97108
ANKRD1	0.0464088	0.166418	0.042173	0.0586755	0.100215	0.0284173	0.0329494	0.0461292	0.191617	0.00940755	0.0368776	5.4742	4.03023	0.0381404	4.89308	0	0.15633	0.0665046	0.0389029	0.0926524	0.0399654	0.0153756	0.270792	0.244832	0.0692344	0.0540363	0	0.906625
ANKRD10	44.9674	41.32	18.8561	57.7774	42.7249	57.5493	85.0361	47.2105	15.4897	25.941	23.3496	18.0176	46.0215	25.027	8.57044	42.8952	21.6795	36.2793	22.3698	41.8914	56.9672	22.857	40.6101	11.4034	44.8326	27.8401	18.4907	34.3786
ANKRD11	12.7208	9.3862	11.5453	13.7722	13.7252	10.3802	13.8965	10.4659	13.3483	16.8891	11.0597	13.0017	8.46023	28.7023	10.3546	9.49551	10.9094	11.7197	7.85444	24.7295	21.6545	14.2262	9.3674	27.0591	55.1296	23.2273	43.8793	29.3951
ANKRD12	6.25024	5.54202	1.56897	2.40963	5.38858	4.07901	1.87666	3.75427	4.06096	5.67385	4.80907	3.01655	2.16104	2.45809	1.22191	4.92894	7.32932	3.05121	1.7837	9.22649	9.95807	3.46829	6.45379	3.16188	24.3446	9.14577	6.1525	24.5816
ANKRD13A	11.7375	15.3445	16.71	17.5695	8.69607	7.93215	16.5084	14.8569	9.20403	12.3681	16.7734	12.442	8.17717	7.38437	8.60679	27.837	16.1047	9.51377	9.09126	22.0755	26.0676	20.9001	11.8436	4.27399	7.1781	9.49516	8.71234	33.7121
ANKRD13B	3.48421	2.13168	5.72184	2.46466	0.299322	4.0588	4.43736	1.74036	7.25446	2.72614	1.99255	4.49484	3.26356	2.1838	11.8454	0.554408	1.58257	6.28212	6.63307	2.85008	2.77307	2.24886	1.95949	9.59243	4.62446	2.18595	18.4601	1.20345
ANKRD13C	11.922	5.62098	3.35597	7.12089	5.25558	6.53149	5.23795	6.44767	6.33867	8.96686	10.0524	5.81076	5.89585	3.64636	4.18029	5.69968	7.09541	3.81339	2.67932	6.38157	8.44959	4.55388	5.70446	1.09052	3.27218	5.58501	3.16222	3.65767
ANKRD13D	10.8608	6.06578	6.53718	11.0282	10.5933	15.0687	16.3542	13.6143	8.92995	17.8352	12.1321	12.4367	20.7023	10.4702	29.5812	17.9285	8.6288	16.5346	17.6126	8.46808	7.42	25.3022	8.0641	14.2487	32.9884	14.2835	21.5031	24.6469
ANKRD16	2.29248	4.56088	2.66938	1.79889	1.77967	5.67543	2.31551	3.41637	3.07361	2.53248	1.55702	3.54223	5.34071	3.39492	11.1558	4.63129	2.27845	5.53589	7.74956	2.81788	3.25086	6.42324	3.39818	1.62569	2.87425	2.34364	5.41105	4.02312
ANKRD17	19.7011	12.1177	12.3681	24.0882	21.5372	7.81907	9.71969	8.62349	13.677	16.9579	14.3951	8.23208	4.82271	11.9101	6.3933	8.56465	14.8263	7.58634	4.38265	15.6573	18.8586	10.0186	10.3038	6.27317	17.1811	9.6096	13.2273	11.8778
ANKRD18A	0.00737363	0.0673345	0.153893	0	0.406187	0.00481031	0.00844815	0	0.118884	0	0.011958	0.0803441	0.0363184	0	0.0189271	0.0117823	0.0214058	0.00363331	0.00577395	0.00987402	0	0.0929174	0.132957	0.0189018	0.0142049	0.143857	0.0892327	0.518123
ANKRD18B	0	0.0357876	0.19708	0.00436024	0.467499	0	0	0	0.619366	0.00473363	0.0202428	0.400658	0.0157852	0	0.0288855	0.00564325	0	0.0140932	0.0337621	0.0164657	0.00740084	0.155577	0.0323058	0.0189131	0.0545919	0.924656	0.0349038	0.0608151
ANKRD18DP	0.00491098	0.0103882	0.00609175	0	0.0156949	0.0063073	0.0431056	0.0199987	0	0.0128011	0.0408415	0.319943	0.0364601	0	0.0247244	0	0.0216505	0.0697843	0	0.00436921	0.0295542	0.0177056	0.0368377	0	0.131823	0	0.0233471	0.143131
ANKRD19P	0.262364	0.128108	0.0614027	0.0829886	0.202483	0.497796	0.482923	0.134548	2.01432	0.128567	0.24005	0.144076	0.351137	0.514533	0.0932715	0.261732	0.0776979	0.342891	1.0023	0.187073	0.201139	0.837276	0.149655	0.335562	1.35487	0.158651	0.405865	1.13841
ANKRD2	0.106849	0.0183319	0.0182274	0.00833345	0.0153585	0.0415357	0.0355451	0.102087	0.0679033	0.0432435	0.0775324	0.0914559	0	0	3.66804	0.0552861	0.0682426	0.113898	0.0522878	0.0585992	0.0413381	0.307698	0.0537308	0	0.0733704	0	0.066568	0.203434
ANKRD20A1	0.0205676	0.0223512	0	0	0	0.00963174	0	0.00970655	0.00820551	0	0.025337	0.00489865	0	0	0.0100556	0	0	0	0	0.0252678	0.0162453	0	0.00969145	0	0	0.0268987	0.0363196	0.0164895
ANKRD20A11P	0.0560763	0.027296	0	0.0145162	0.0848127	0	0.050482	0	0.115365	0.021684	0.014601	0	0.0302846	0	0	0	0.0135762	0.0255787	0	0.133545	0.299145	0	0.0420481	0	2.01712	0	0.813349	0.736596
ANKRD20A12P	0.564234	0.837934	4.87925	0.835275	19.4897	2.44496	2.47102	4.36965	3.45782	0.262196	6.33597	1.04584	5.18262	1.59289	0.598149	0.656634	5.50437	2.68267	0.343811	4.90071	7.11118	0.132507	3.66729	0.579031	3.38658	2.16865	4.25016	2.17002
ANKRD20A19P	0	0	0.00267366	0	0.0111529	0	0	0.232405	0.0073011	0	0.00529095	0.0046439	0.00949782	1.11145	0.0452893	0.0061564	0.00801919	0	0.011214	0	0.00357467	0.0352029	0.0072059	0	0	0	0	0
ANKRD20A2	0	0	0	0	0.00445055	0.0102583	0.0076876	0.00973307	0.00412373	0.00521855	0	0	0.00427668	0	0	0	0	0	0	0.0108536	0.0122335	0	0.0050494	0	0	0.0131695	0	0
ANKRD20A3	0	0	0	0	8.19265e-06	3.08031e-06	5.6574e-06	4.43584e-06	4.59176e-06	4.27132e-06	0	0	2.94426e-06	0	0	0	0	0	0	2.77799e-06	6.38327e-06	0	5.4491e-06	0	0	9.83685e-06	0	0
ANKRD20A4	0.0707848	0.0309505	0.025558	0.0094989	0.00444814	0.0197251	0.0269817	0.0354819	0.0166204	0.0258639	0.0892935	0	0.033746	0	0	0	0.0138199	0	0	0.0759424	0.0937313	0.0069381	0.043106	0.0392434	0	0.121464	0.0943418	0
ANKRD20A5P	0.211187	0.0988762	0.0577894	0.304671	0.0165435	0.0758215	0.359911	0.0372544	0.0519494	0	0.0244785	0.210039	0.142101	0.0381712	0.134887	0.11508	0.104658	0.0946809	0.0113513	0.171733	0.251319	0.0342546	0.192149	0.235873	0.591426	0.0881654	0.942513	0.543292
ANKRD20A8P	0.0356812	0.0416259	0.00472389	0	0.0122498	0.0972564	0.175477	0.140199	0.0712865	0.0141883	0.101652	0.235775	0.0159433	0	0.0186433	0.0056808	0.029465	0.00716745	0	0.130001	0.145655	0	0.0840034	0	0.0659381	0.0460024	0.0333188	1.0294
ANKRD20A9P	0.117567	0.130801	0.0529855	0.156191	0.202495	0.104312	0.208416	0.176975	0.241022	0.229384	0.110033	0.117017	0.0853282	0.363504	0.0288856	0.270753	0.0770067	0.0776341	0.0244263	0.209034	0.359461	0.0867485	0.15682	0.436877	0.576004	0.231598	0.246276	0.275635
ANKRD22	0.476623	3.64544	0.483533	0.0052903	0.560526	0.475946	0.2658	1.29695	0.122134	0.145318	4.74332	1.9802	1.37477	0.246833	0.562878	7.79684	3.11313	2.75975	1.61603	4.83179	2.68386	36.0057	3.77591	0.894629	3.10042	1.19966	1.75213	3.79544
ANKRD23	0.413355	0.916157	0.669204	0.1908	0.973657	1.45669	1.3023	2.06326	0.863277	1.4466	0.504018	0.732607	2.77614	1.44866	15.4437	0.916385	0.523387	4.85921	0.537717	0.74624	1.16997	1.15416	1.54268	1.00176	1.41996	1.06099	2.04776	1.71744
ANKRD24	0.0683558	0.612646	0.0987107	0.119943	0.0505879	0.112183	0.231849	0.0986666	0.424445	0.111308	0.39805	0.0515987	0.239621	0.422214	0.546882	0.578969	0.139836	0.189837	0.612354	0.217302	0.138037	0.144849	0.246209	0.071345	0.198874	0.0615354	1.18829	0.334167
ANKRD26	1.24284	2.3348	0.595836	1.05041	1.9288	1.79161	0.524466	0.856696	1.18771	2.89201	0.914241	2.07094	1.09362	1.66792	0.65248	0.733434	1.15824	0.786659	0.521416	3.61224	4.58901	0.844436	2.69329	1.65378	6.92072	2.86273	4.5011	4.60595
ANKRD26P1	0.00213162	0	0.00298861	0	0.00252592	0.00316747	0	0.0160687	0	0	0.309267	0.0105099	0.0139364	0.0117668	0	0	0.0109327	0.0121564	0	0.00209802	0	0.00461755	0.00567065	0.0119776	0.00960953	0	0	0.0759287
ANKRD26P3	0	0	0.00397193	0	0.0818747	0	0.212442	0.00625223	0.0212595	0	0.00341486	0.0045961	0	0	0	0.0123376	0.00369317	0.0269536	0.0191036	0.00312974	0	0.0212675	0.542265	0.0522212	0.253985	0	0.0166726	0.200494
ANKRD27	12.3596	6.69507	7.31625	13.8583	2.2891	17.0756	5.95671	6.95237	7.74542	11.6303	4.40721	10.2884	7.54542	8.33224	7.84192	8.71048	5.37849	7.99017	10.0834	9.86823	12.2061	7.46467	14.3647	5.40243	3.34393	6.24375	15.6857	7.00294
ANKRD28	60.8439	21.0397	23.8573	22.7132	21.184	15.0229	46.1612	18.0252	8.74743	13.4819	10.3679	13.3385	18.6886	8.00379	10.0479	25.9343	9.41568	14.6494	6.56669	36.2704	46.2573	6.72361	22.2229	4.54298	8.32481	12.1623	8.44682	6.49284
ANKRD29	1.51753	0.415141	0.52151	0.0919733	3.48798	0.344989	0.480311	1.1343	1.16044	0.416756	0.815642	2.80481	0.626008	0.0736613	0.284071	0.845615	1.57128	0.7705	0.345012	0.225247	0.149173	5.60315	0.697126	0.243992	0.784153	0.101933	0.0358634	4.49765
ANKRD30A	0	0	0	0.00318716	0	0.00343221	0	0.00733716	0	0	0	0	0.00339955	0	0	0	0	0	0	0.00262999	0	0	0	0	0	0	0.0260281	0
ANKRD30B	1.70324	2.66678	0.0308935	1.17989	1.2557	0.0418988	7.53614	2.63001	0.0130771	3.67168	0.020079	0.0051537	0.694188	0.340299	0.0925114	0	0.143594	8.4385	0.0137301	0.0146742	0.0191899	0.036532	0.172496	5.65121	0	2.30937	3.36071	0.232324
ANKRD30BL	1.08753	0	0.03026	0.134708	0	0	0.253295	0	0.0683845	0.123108	0.0137588	0.186994	0	0.0717976	0.0344362	0.0242241	0.0142615	0	0.0214435	0.0266176	0.852708	0	0.017453	0.0773605	0.0482608	0	0	0.0607089
ANKRD30BP2	0	0	0	0.0212656	0	0	0.0995734	0	0.0302489	0.0108885	0.0482469	0.105967	0.010551	0.0210198	0	0	0	0.00456836	0.00698055	0	0	0	0	0	0	0	0	0.0172591
ANKRD30BP3	0	0	0	0	0	0	0	0	0	0	0	0	0	0	0	0	0	0	0.0177876	0	0	0.0437956	0	0	0	0	0	0
ANKRD31	0.0666226	0.0428907	0.08929	0	0.0529594	0.0277299	0.0460366	0.183236	0.267924	0.0291863	0.0322311	0.00415029	0.118246	0.0224234	0	0.0179452	0.00269009	0.02175	0.0102593	0.00395916	0.00445873	0.584357	0.0730853	0.0114452	0.0685477	0.0144587	0.0105519	0.0616658
ANKRD32	2.53062	3.71559	1.62793	2.39439	2.06083	1.93414	1.22048	2.4976	4.21266	3.24935	2.2589	2.78378	1.90955	1.50636	0.973944	3.06079	2.65089	3.07457	1.53613	2.51306	3.26528	1.62396	3.19257	1.84153	4.05304	3.65107	2.6634	5.26753
ANKRD33	0	0.0153633	0	0	0	0	0	0.0199095	0.033744	0.0245595	0.008367	0.00796695	0.0164316	0	0	0	0	0.0994331	0	0	0	0	0	0	0.0595959	0	0	0
ANKRD33B	0.381856	0.171975	0.104552	0.0214181	0.279558	0.0548558	1.01042	0.0971094	0.259117	0.106685	0.157184	1.05055	0.113378	0.270243	0.17231	0.496288	0.741229	1.48233	0.553623	0.261311	0.182312	0.324248	0.266464	0.297955	0.136081	0.976273	0.282468	4.9097
ANKRD34A	0.817466	1.11559	0.595258	0.135589	0.231151	0.292413	1.13238	0.848442	1.80488	5.48343	1.06952	1.46945	1.03034	1.38511	1.78236	0.848333	0.373759	2.04765	0.998508	0.34605	0.254817	0.302546	0.355805	3.08056	1.66958	0.483654	0.633259	0.540122
ANKRD34B	0.031181	0.103146	0.0057139	0.0152455	0.00484795	0.529297	0.0638386	0.0107019	0.177935	0.0058809	0.0098273	0.00274133	0.190347	0.023812	0.0340355	3.78036	0.0107041	0.087442	0.497416	0	0	0.114931	0.0605298	0.0242965	0	0.0304596	0.0219478	0.117486
ANKRD34C	0.0168496	0	0	0.00318992	0	0	0	0.0123745	0.00282512	0	0	0.0055973	0.0792653	0.0153962	0	0	0.0583834	0	0	0	0	0.00546695	0	0	0	0	0	0
ANKRD35	0.454337	0.414801	0.0294638	0.0517386	0.143289	0.0695357	0.360853	0.913072	0.227849	0.710718	0.45545	0.238146	0.207582	0.166438	0.764655	0.690635	0.667573	0.439453	0.19168	0.288183	0.110398	15.6575	0.375111	0.271966	0.174413	0.151827	0.0555014	0.452213
ANKRD36	0.593651	1.02091	0.279238	0.151934	0.403909	1.10391	0.442489	0.601755	0.852449	1.04061	0.36467	0.871723	0.254693	2.22828	0.320326	0.670576	0.478152	0.517652	0.0386032	1.40748	2.67065	0.341133	0.431903	2.61987	23.0189	1.19408	3.26126	5.73581
ANKRD36B	0.426119	0.706202	0.166925	0.180439	0.206556	1.43695	0.627471	0.853018	0.914618	0.94164	0.258446	0.835439	0.155393	1.70759	0.180304	0.853399	0.429353	0.396363	0.044567	2.10738	4.01774	0.365158	0.445115	1.88442	31.514	1.51648	2.99329	8.07451
ANKRD36BP1	3.66944	4.23215	3.48616	4.14302	4.24658	2.17322	1.27492	1.07182	3.84965	5.41132	4.60114	1.67774	2.99279	2.43288	0.567437	2.05378	2.91359	4.03712	0.406961	3.3051	4.36926	1.26913	2.3867	1.1851	1.26318	1.77995	0.735662	1.81587
ANKRD36BP2	0.769228	0.0589109	0.0925309	0.00729115	0.031054	0.593514	0.034694	0.912223	0.0584426	0.0100876	0	0.0536659	1.07004	0.0376105	0.020652	4.09207	8.16917	0.518443	0.0436093	0.113212	0.0395048	0.148804	1.08589	0.202248	0.0984697	0.0509847	2.4669	12.922
ANKRD37	2.06609	6.28123	1.61543	1.56208	8.66216	133.808	3.07136	3.51946	9.71186	7.62763	7.25199	5.55403	16.4414	11.9949	9.07301	5.97565	2.52743	8.60053	5.03604	4.12611	3.88965	4.64797	4.82407	2.48985	1.52863	1.07192	5.54316	1.18668
ANKRD39	8.22737	19.518	9.65569	9.86356	10.1726	22.8135	17.2783	25.3116	11.7447	21.6758	9.71677	11.4878	26.3996	23.4952	59.1318	20.4754	10.2341	60.7609	50.4828	8.48016	7.75689	10.3231	9.09642	36.5105	10.6573	28.4305	32.7208	14.4631
ANKRD40	19.7813	17.7917	25.1315	21.1249	14.1942	9.26265	18.5541	10.0637	15.4601	10.8835	15.3474	18.9336	10.8387	14.6089	15.5937	12.353	16.8885	11.5609	9.93301	24.4222	26.1832	7.16513	11.6068	21.2347	15.4195	23.7906	22.5401	14.5077
ANKRD42	2.11313	1.41395	1.2187	2.21388	2.60495	0.604401	1.21051	2.98074	1.72416	1.51423	2.80383	2.65544	1.12782	1.13242	0.457059	0.933881	1.67991	1.09591	0.821373	0.870961	1.14925	1.03659	1.52455	0.265216	1.0254	0.420678	1.20055	1.08967
ANKRD44	16.1596	6.8613	5.26893	9.14225	6.08831	8.81286	4.80655	7.00399	19.0428	5.60611	4.8465	2.52582	8.99724	4.17181	2.60977	10.5687	8.64443	6.54605	4.28782	9.47243	15.4009	1.78787	6.57099	0.975027	5.07698	7.28234	3.57916	12.3007
ANKRD44-IT1	0	0	0.0206327	0	0	0	0.037969	0	0.0279285	0	0.0346631	0.0117677	0.0211827	0.340607	0.0433878	0.0296834	0	0	2.56833e-12	0.142372	0.0355304	0	0.0222877	0.795917	1.18679	0.231919	0.729109	1.94128
ANKRD45	0.327016	0.120785	1.20842	0.29996	0.0621187	0	2.03091	5.29718	4.45122	0.108758	3.88083	0.147003	0.270294	0.106283	0.0169438	1.32618	3.9262	0.261346	0.0924901	0.0610757	0.00696005	0.0121726	0.1571	0.0363919	0.592568	0.951066	0.0649125	0.615971
ANKRD46	8.17393	11.4979	12.2386	9.43045	12.2805	5.79263	6.90709	8.67014	6.72389	6.89762	11.4983	3.89262	6.80385	4.89536	4.01645	6.03922	8.15866	5.44477	6.84759	3.49044	5.65532	4.30103	5.56964	1.58658	5.96612	4.93644	3.44675	3.27761
ANKRD49	7.24953	7.08601	2.20088	4.46639	5.9161	4.73513	4.87615	7.7282	6.04054	3.70954	5.67998	5.27291	6.25386	4.62833	1.96118	7.02144	7.85081	9.27727	14.5885	6.05436	7.98531	5.15867	8.18057	2.21878	5.37949	4.01716	6.68682	9.54256
ANKRD50	9.93109	3.16805	6.14343	18.2566	5.90195	3.33113	7.44102	3.53304	4.84907	10.316	16.8525	7.2611	2.039	2.95736	1.96236	3.81707	13.1839	5.3157	1.94585	10.9172	15.6607	3.69935	8.42154	0.971189	7.6641	6.59091	2.44522	1.1971
ANKRD52	13.3659	8.51545	12.5023	12.0447	11.6385	5.66192	13.1655	10.3474	10.0161	11.2709	11.4156	12.0356	6.575	7.39781	45.3879	7.11148	11.3728	11.8656	5.59541	8.25889	8.20308	7.18966	8.29307	16.094	9.16526	14.4084	11.2054	7.82084
ANKRD53	0.0768761	0.0383652	0.725904	0.0660061	0.110811	0.447275	0.598251	0.482685	0.473571	0.0532948	0.963256	0.353314	0.131275	0.600593	0.775709	1.11716	0.429532	0.678453	3.57923	0.0837277	0.0725144	0.0225114	0.0412024	0.250711	4.42821	0.270992	0.49158	0.372359
ANKRD54	10.4414	8.49452	10.2972	21.2096	3.96766	17.9473	11.9189	20.6661	34.0349	20.6928	10.7418	12.0306	30.6423	19.4046	49.2084	22.4852	7.50896	22.8927	24.8684	7.46176	7.57024	14.282	13.4995	40.5607	19.2091	45.6463	25.1135	12.5338
ANKRD55	0.0772149	0.439103	0.128846	0.0156592	0.0390303	0.0177934	0.0342083	0.0677841	0.0047365	0	0.116166	0.0433069	0.178798	0.0595352	0	0.0696858	0.0708335	0.115507	0.0543611	0.039592	0.0506595	0.134593	0.105285	0.0661016	0.030587	0.0879342	0.119785	0.293727
ANKRD6	3.71735	6.61919	2.2677	2.72742	5.24716	1.86973	3.07555	1.23812	6.00985	0.306636	2.09442	0.307943	1.81605	1.08574	1.61251	1.77192	1.30684	1.62322	0.225087	0.818886	1.35702	0.501009	0.785073	1.28635	1.12016	0.872001	1.19553	1.51844
ANKRD61	0.231159	0.0655711	0.251943	0.018635	0.249378	0.235663	0.184125	0.167045	0.264656	0.340297	0.199831	0.248849	0.625686	0.219974	0.152353	0.116653	0.0737567	0.217564	0.0434504	0.273438	0.483781	0.135327	0.365617	0.120896	0.16983	0.117413	0.0566736	0.238825
ANKRD62	0	0	0.00371594	0	0.00327648	0	0	0	0.00294622	0	0	0	0	0	0	0	0	0.00287814	0	0	0.00301691	0	0	0.0154286	0.664387	0	0	0.0117965
ANKRD62P1-PARP4P3	0	0	0	0	0.021642	0	0	0.0513738	0	0	0	0	0	0	0.0763941	0	0	0.0103328	0	0	0.0104587	0	0	0	0	0	0	0
ANKRD63	0.0722108	0	0	0	0	0	0	0	0	0	0	0	0	0	0.066319	0	0.0158771	0	0	0	0	0	0	0	0	0.128967	0	0
ANKRD65	1.43366	0.220112	0.105128	0.11028	0.141681	0.469002	0.559126	1.28193	2.75805	0.753093	0.536301	0.69404	0.689925	0.0524821	1.41778	0.357527	1.47808	1.30336	1.07129	0.731648	0.319883	12.0938	3.88757	0.538717	2.06939	0.351476	0.270464	6.25844
ANKRD66	0	0	0	0	0.0141483	0	0	0	0.0125839	0	0	0	0	0	0.0423825	0	0	0.0387473	0	0	0	0	0.131447	0	0	0	0.0833338	0
ANKRD7	0.0626661	0	0.136305	0	1.04703	0.217278	1.20812	0.943643	0.497982	0.0839465	0.489746	0.221073	0.850279	0.571617	0.660852	0	0.219708	0	0.122888	0.0111561	0	0.0446491	0.546998	0.197239	0.455536	0.925058	0.122317	0.20539
ANKRD9	5.86728	6.69377	3.13585	4.58745	27.6156	9.28159	4.81601	3.81159	1.54735	6.20014	2.23692	7.00666	26.0848	39.8853	32.4396	10.6227	2.38035	25.3034	13.7616	20.4075	19.8173	17.0051	18.8192	112.661	12.8894	25.2288	47.1405	2.74841
ANKS1A	17.4363	5.76624	22.7608	29.516	13.2964	145.881	6.19649	47.9332	10.0678	70.0853	34.3623	5.34234	31.9341	19.0361	30.5968	8.66104	11.6905	7.44714	5.83688	10.218	11.5637	11.0533	11.5633	5.71177	17.9039	39.4407	29.3602	27.7252
ANKS1B	7.87596	3.21783	3.34222	0.934188	4.25682	0.131339	0.208871	0.126496	0.635679	6.67094	1.71094	1.03667	4.45662	1.89042	2.32106	0.328016	3.72823	4.84363	3.9952	1.09711	0.806199	0.906124	0.213835	2.96222	9.00487	7.95107	2.55834	4.17498
ANKS3	3.10702	2.98189	2.83647	3.05573	2.11754	5.16423	11.0957	6.7011	2.92169	3.64965	3.2216	3.48731	6.54882	2.69336	3.47449	5.24995	3.00746	8.23696	10.6949	3.46028	3.87486	6.63504	3.99855	3.99638	13.0698	2.61779	3.99043	4.98859
ANKS4B	0.0314671	2.65946	0.00586635	0.0541423	0.00489571	0	0	0	0.00889078	0.0724871	0	0.0288617	0.021015	0	0	0	0	0	0.0087548	0.00498386	0.0112439	0.0770794	0	0	0	0	0	0
ANKS6	1.63443	2.06596	6.62209	1.84038	4.69907	2.11555	4.28308	2.22928	3.48133	0.340514	2.58888	3.46264	2.90489	4.35716	3.14753	2.92924	2.16459	4.26382	4.31536	0.401838	0.254208	1.44176	2.90414	3.07397	2.0159	1.52015	3.07355	2.38308
ANKUB1	0	0	0.12279	0.0149469	0.239209	0.0181634	0	0	0	0	0.00748555	0	0.0310758	0.0712306	0.152006	0	0.0487563	0.020318	0	0	0	0	0.024946	0	0	0.023896	0	0
ANKZF1	11.2134	6.34875	8.38557	8.44027	6.52878	16.7258	8.45004	7.51363	16.6522	7.00007	6.98316	7.8216	14.8463	15.3454	15.1944	12.5861	6.79091	7.61836	9.86774	8.50078	11.9793	14.8319	7.67628	7.09381	18.8598	5.62436	10.6794	13.5706
ANLN	10.4217	2.39338	11.9162	10.5625	5.40803	33.187	11.1764	10.7064	31.2519	27.8524	11.959	37.3351	18.0824	5.98857	7.81796	3.20755	10.9315	16.6594	6.10671	13.1029	6.44832	7.70624	18.483	9.68812	4.24432	15.3633	3.45455	3.31437
ANO1	6.65831	7.91263	1.1992	0.627667	1.23284	6.59202	2.8291	3.2642	8.89453	7.96635	3.26066	3.10956	1.46303	1.29905	2.36395	1.33081	5.58531	11.9466	1.24396	2.76444	2.97431	3.70528	5.34804	4.01497	16.477	1.04919	0.217311	0.459009
ANO10	12.7082	6.10229	16.9953	36.3928	17.4971	19.2326	14.7622	9.0645	8.53918	7.91609	21.1415	18.9886	18.5459	22.9258	14.5283	13.2647	10.785	17.8698	23.5699	12.691	13.4692	22.2438	11.5201	24.0953	2.02186	8.38163	23.7218	6.28453
ANO1-AS2	0.0195418	0	0	0	0	0.0776206	0	0.0710295	0.348813	0.439491	0.068751	0.207606	0	0	0.063155	0	0	0.063226	0.046198	0.0245413	0.027571	0	0	0	0.668411	0	0	0
ANO2	0.106075	0.0150393	0.0454198	0.554414	0.3611	0.0413049	0.0344047	0.148743	0.266835	0.121796	0.0563762	0.145018	2.3018	0.261989	0.0809033	0.0486535	0.270839	0.358569	0.267372	0.0275897	0.00881678	0.170936	0.0403771	0.323781	0.105479	0.0438093	0.062651	0.0534302
ANO3	0.0283509	0.0535395	0.0113657	0.0033098	0.0587102	0.00659312	0.016754	0.621615	14.0876	0.0329238	0.633978	0.0522818	0	0.0148713	0	0	0.248014	0	0.0222369	0.0381609	0.00541193	0.0097546	0.049121	0.0145904	0.250624	0.0186166	0	0.0227346
ANO4	1.19183	0.0616997	0.107781	6.25995	0.312465	1.23283	0.0458961	13.4479	16.9808	33.5444	5.46347	0.0243828	0.316117	0.78067	0.603066	0.0711452	0.171729	2.96534	0.113459	0.0328009	0.00410909	0.0162171	0.0355345	0.107329	0.0537321	1.44153	0	0.0340283
ANO5	0.00269426	0.618082	0.24567	0.0063667	5.17828	0.204631	4.01811	1.96649	0.0330499	0.0264194	0.878284	0.0882962	0.109632	1.60798	0.0668772	1.03627	1.29242	0.464041	0.303986	0.0238089	0.0049216	0.0460107	0.187103	0.650265	0.827708	0.0164906	0.0119783	1.48873
ANO6	29.2753	19.3401	18.5301	23.9957	16.045	11.4901	10.6494	4.89279	14.3612	25.3092	20.1182	20.167	6.43135	12.3922	4.84505	9.82093	22.4526	10.094	5.08756	21.4975	24.6942	9.16539	16.1523	3.79657	10.2872	23.5483	8.1825	7.33646
ANO7	0.218182	0.131511	0.236564	0.284614	0.416974	0.840889	0.51689	0.0782035	0.986482	0.164535	0.267183	0.298633	0.173936	0.476418	1.3363	0.0636676	0.109634	0.54063	1.29089	0.272599	0.260608	0.139402	0.347306	0.945879	0.561042	0.418676	0.792607	0.1136
ANO8	2.57492	4.54172	3.26509	3.18779	3.76885	9.05606	2.65733	1.12955	1.71903	8.59675	4.04985	5.98613	2.19189	4.84491	8.59863	2.31577	2.05786	4.1051	1.81953	5.10805	4.66787	5.79176	7.1593	3.68621	6.16951	2.50224	12.0907	2.4991
ANO9	0.629601	0.402764	0.198524	0.00465355	0.0443095	0.145212	6.12033	1.2749	0.207029	0.13408	0.381877	0.187909	1.10476	0.060456	0.591897	5.484	0.774138	2.28652	0.787561	0.290033	0.165336	14.6023	1.2129	0.112201	0.203168	0.124394	0.739655	9.98614
ANP32A	58.8537	53.7685	122.837	127.621	92.0322	68.9375	36.4596	50.8795	47.5953	63.7409	58.886	46.3207	45.6245	112.022	85.248	62.1604	69.8952	42.0059	96.8199	120.731	105.308	33.2403	76.68	100.19	60.966	134.782	79.5649	100.536
ANP32A-IT1	0.0363586	0.0657719	0.173659	0.0408284	0.251005	0.0570372	0.0109413	0	0.120109	0.0904313	0.0440598	0.0269784	0.0475452	0.414865	0.0242549	0.0519635	0.0366873	0.0868756	0.0220217	0.146748	0.357664	0.00965615	0.203445	0.268071	0.563124	0.14351	0.266544	0.46727
ANP32AP1	2.76347	6.6331	22.5605	6.9973	17.9212	7.87802	2.96658	6.50835	2.83728	8.73733	9.41789	5.97222	4.95343	7.55385	11.3548	6.06759	12.2104	5.08034	7.96159	8.01176	7.24097	3.12385	9.63966	5.10694	2.16834	7.88229	3.6385	5.34194
ANP32B	65.2649	105.471	96.4725	85.8173	62.5326	79.6449	74.4172	68.8032	134.681	101.477	59.341	94.2889	74.0203	147.072	53.9351	88.8003	75.5166	77.6546	146.864	226.797	199.767	111.958	109.841	249.899	115.285	133.352	341.698	226.453
ANP32C	0.408088	0.219997	0.753691	0.829881	0.0703098	0.252485	0.130131	0.0915856	0.294224	0.333771	0.174452	0.198508	0.177743	0.482815	0.129579	0.282263	0.254465	0.147433	0.204746	0.480785	0.311181	0.383884	0.273905	0.377597	0.532369	0.243988	0	0.0989402
ANP32D	0.121418	0.142234	0	0	0	0.105242	0	0	0.181583	0	0.08738	0.05464	0	0	0.216971	0	0	0	0	0	0	0	0.190591	0	0	0	0	0
ANP32E	27.613	39.8423	50.3151	38.0947	20.24	27.8825	22.5285	19.0767	39.5744	55.8661	40.4483	23.2823	14.9286	15.5741	37.6439	37.44	42.1442	40.8021	55.1389	32.2079	27.5911	14.889	22.703	39.987	41.5514	49.3317	30.0231	40.8549
ANPEP	9.44409	39.7686	2.11802	0.392481	2.26765	4.72869	10.8605	6.05119	16.1214	2.43609	9.14318	7.28604	1.91488	12.6773	7.65484	1.57966	15.6749	10.4316	5.43888	3.19657	1.25702	7.83773	0.786556	8.52269	12.8988	2.19235	0.772602	1.71364
ANTXR1	23.6566	14.6952	20.2589	22.0164	28.1456	14.0799	9.88325	5.45655	33.9315	10.9164	28.6704	17.0111	13.187	26.3365	19.2177	8.82165	34.8208	21.5189	4.2206	28.2975	33.0811	26.8849	23.2038	27.7793	67.4361	9.97944	9.58419	9.42667
ANTXR2	6.0121	5.22269	2.73298	2.48568	8.985	1.06597	4.55677	4.22649	6.79374	5.45926	17.1912	61.6962	0.985425	4.76029	1.35084	4.00246	14.0866	4.42084	0.792158	2.67149	1.02393	3.12575	5.18729	2.82254	22.0958	1.2682	0.492511	5.41275
ANTXRL	0.0317225	0.0241091	0.0067273	0	0.0281861	0	0.0696195	0.0132531	0.0156248	0.0521626	0.0192974	0	0	0	0	0.0274657	0.0131728	0	0.0126146	0	0	0	0.0171977	0	0	0	0.0348841	0.0300546
ANTXRLP1	0.142206	0.0750336	0.0327221	0	0.0294557	0.0189986	0.0752857	0.0487206	0.143604	0.0582447	0.052438	0	0.174225	0.0727506	0	0.206931	0.275261	0.0148404	0.0510803	0.0416028	0.031037	0.0278482	0.313552	0.0682234	0.0639056	0	0.0693645	1.54061
ANXA1	765.903	188.414	38.0285	240.29	96.022	137.124	61.4936	361.389	345.464	326.719	630.416	384.446	31.7768	19.6765	36.8462	185.232	176.054	88.7485	20.9937	394.057	349.765	1793.62	410.099	13.8776	36.7131	45.258	44.7084	148.235
ANXA10	0	10.2005	0	0	0.371001	0.0166358	0	0.0399815	0	0	0	0.886032	0	0	0	0	0	0	0	0.0108989	0	0.215166	0	0	0	0	0	0
ANXA11	67.0122	47.8621	30.0963	81.7438	37.2816	52.5654	60.8618	44.55	23.8045	58.9708	33.001	37.736	35.3638	43.2274	121.24	60.529	38.2859	61.1335	62.0217	84.189	86.0536	65.695	41.612	138.492	25.3065	24.9934	92.2595	81.5554
ANXA13	0.0910152	2.67265	0.349517	0.0997386	0.289156	0.0969939	13.0355	0.0493732	0.0812039	0.25712	0.444853	0.0445537	0.819689	0.31354	0.166134	0.22617	0.378134	0.876806	0.109505	0.0827231	0.0757908	0.0943651	0.203107	1.37232	0.569607	0.588849	2.59029	0.044767
ANXA2	460.644	181.212	304.474	687.406	526.956	889.854	222.404	481.47	517.458	274.913	547.816	809.255	446.724	127.676	243.474	463.77	346.531	314.788	291.693	478.856	377.339	1068.62	343.33	611.81	242.273	542.965	389.08	118.715
ANXA2P1	0.0197393	0.0892905	0.0258053	0.186003	0.19759	0.314194	0.167688	0.106204	0.134921	0.0747469	0.115478	0.217673	0.240182	0.0562697	0.0292373	0.130844	0.0245151	0.0673801	0	0.0641015	0.178839	0.176243	0.070365	0	0	0.114698	0.0542374	0
ANXA2P2	0.50944	0.154944	0.131614	0.648872	0.611305	0.588563	0.184792	1.31505	0.498358	0.17567	0.512266	1.55426	0.694966	0.0584556	0.19135	0.521855	0.396954	0.563209	0.220571	0.173645	0.206435	0.685026	0.179875	0.324061	0.177298	0.216517	0.434955	0.153306
ANXA2P3	0.01888	0	0.0128296	0.072749	0.083558	0.0152967	0	0.0105142	0	0.0143661	0.0786445	0.0796879	0.0160155	0	0	0.0217943	0.03584	0	0.0207028	0.0211452	0.0473761	0.0504227	0	0	0.0524836	0.0382851	0	0
ANXA2R	2.57607	3.78127	0.566529	0.99554	0.853792	1.64617	1.74008	4.39579	0.958506	1.63756	2.00595	2.22659	3.44822	1.17848	3.41455	8.25962	4.3041	8.17684	5.02727	1.33611	0.682612	3.99348	1.69999	2.22555	3.92626	1.18386	6.90518	16.8779
ANXA3	0.796941	0.617948	1.85404	0.0666752	30.5762	13.1937	1.16861	31.6434	0.448904	7.80649	0.240318	2.71163	16.4077	3.6051	0.365668	0.582064	2.23629	0.988528	0.519563	0.412735	0.105835	40.4418	4.2004	0.0504691	0.214887	0.448964	0.0461832	2.80441
ANXA4	52.3892	76.7867	28.8534	103.392	58.6944	105.457	36.8077	29.9377	29.145	42.7959	51.8051	19.7445	31.0623	17.3156	28.373	45.6242	38.3359	45.634	42.1213	51.3837	54.4984	63.4222	35.2428	12.8402	10.0871	24.3214	42.7181	19.6292
ANXA5	875.749	490.635	463.089	1449.59	760.173	487.808	562.814	389.65	318.162	472.284	516.37	307.613	326.637	454.828	262.695	835.363	581.368	778.129	711.187	1064.7	1084.33	91.1736	464.445	354.317	155.077	1151.65	604.264	137.226
ANXA6	55.4684	37.4273	51.099	2.76575	25.5272	156.099	27.9474	29.4545	32.8948	15.8729	47.2923	54.5179	42.7259	46.0437	64.3616	81.0704	79.0829	73.0774	128.446	18.7706	9.60154	20.5175	28.6253	156.17	54.7535	31.0308	8.9302	184.276
ANXA7	44.1305	44.7067	35.8842	46.7907	50.0809	27.9415	28.7717	39.6732	29.8138	69.3527	24.8269	52.4816	28.6415	28.3543	30.7771	41.632	46.3284	37.7035	18.8347	41.4998	37.5788	86.174	40.9089	29.5064	21.124	29.5312	28.7971	48.2098
ANXA8	0	0	0	0	0	0	0	0.0984929	0	0	0	0.00556205	0	0	0	0	0	0	0	0	0	3.40046	0.0103474	0	0	0	0	0
ANXA8L1	0.0244128	0.0284602	0	0	0	0	0	0.420463	0	0.0104836	0	0	0	0	0	0	0	0	0.0162948	0	0.00910665	10.8206	0.139804	0	0	0	0	0
ANXA9	0.698413	6.46643	3.60041	1.02168	0.299586	0.395946	0.587866	0.16632	1.73662	2.34874	1.15298	0.42621	0.40551	0.716944	5.15069	1.49466	0.69798	0.587703	0.345411	0.638951	0.915566	61.9385	0.583236	0.339188	1.43972	0.639152	1.98126	0.432524
AOAH	3.83046	8.94834	5.71965	0.528464	5.81544	0.87145	1.31227	5.24387	0.307216	3.6172	9.7901	4.75511	7.52126	4.31881	2.35433	12.1068	27.9773	7.39591	6.50476	8.86598	4.69813	1.1482	15.3209	1.27998	3.1007	2.59108	1.80248	13.4149
AOAH-IT1	0	0	0	0	0.0574255	0	0	0	0	0	0	0	0	0	0	0	0.0645841	0	0	0	0	0	0	0	0	0	0	0
AOC1	0.109689	1.40887	0.00627	0.00477783	0.0538756	0	0	0.788952	0.158819	0	0.0973279	0.0743203	0.122343	0.0691699	0.104059	0.0926368	0.209777	0.151738	0.0586696	0.0141946	0.015812	3.29155	0.193791	0.0834387	0.634679	0	0	0.619016
AOC2	0.212866	0.219572	0.112953	0.148258	0.394715	0.0630996	0.582191	0.127257	0.489829	0.213271	0.207947	0.284246	0.157011	1.19884	0.238525	0.335217	0.210203	0.127246	0.104741	0.426953	0.622791	0.26212	0.244528	0.278233	0.314515	0.643434	0.259794	0.237876
AOC3	17.1515	2.49912	1.64004	1.70288	2.25741	2.59199	7.0153	8.72953	3.27732	3.6891	3.55544	10.3318	2.10579	4.91837	6.62747	2.24009	34.4819	7.30527	6.87859	7.03531	1.70308	5.08033	6.8053	11.5087	3.55253	3.64321	1.50634	5.06208
AOC4P	0.0331854	1.93633	0.0082804	0	0	0.0406149	0.055258	0.0339904	0.00666855	0.0220163	0	0.00675015	0.0279093	0	0	0	0.157832	0.0574349	0.0487016	0.0266198	0	0.0199453	0.0432107	0	0	0	0	0
AOX1	8.03292	125.895	0.181549	0.0220139	0.499393	0.53078	0.534107	3.31712	0.687222	0.834863	0.919827	18.1852	0.240851	1.24831	0.290959	0.858978	3.58527	0.443949	0.193908	1.03063	0.167779	2.60906	0.14165	0.0962359	0.0715951	0.138144	0.0588269	3.375
AOX2P	0.0193093	0	0.0084395	0	0	0	0	0	0.00317933	0	0	0.024806	0	0	0	0	0.0078909	0	0	0	0	0.0255	0	0	0	0	0	0
AP1AR	17.5545	16.2657	11.7553	19.4232	14.249	12.3518	11.6843	10.349	8.55608	15.4388	8.57799	12.1096	15.1195	6.68901	4.05431	17.1358	10.0385	15.4831	6.90449	13.8116	18.8505	9.94834	18.318	1.45195	3.38319	9.94659	6.31724	5.93639
AP1B1	22.4326	18.746	24.8562	25.923	32.454	30.5108	28.9953	27.2354	26.7296	27.2751	22.0115	23.1499	26.8489	39.9586	99.9834	27.7095	31.3683	26.9879	29.4398	37.4601	31.9221	54.9965	27.7094	42.8642	32.7227	56.3922	25.5671	56.1437
AP1B1P1	0	0	0.0238957	0.0197262	0.0195103	0.0849615	0	0	0.0185811	0.03325	0	0	0	0	0	0	0	0	0	0	0	0	0	0	0	0	0	0
AP1G1	21.811	18.3835	17.601	25.9577	24.0629	11.2271	11.8409	15.3544	15.2798	19.499	16.9422	12.8879	7.86229	13.0735	4.81333	11.7726	18.0076	7.7975	7.29552	14.0221	17.3236	16.6941	10.191	10.2899	9.81771	14.8535	13.0659	12.7378
AP1G2	4.58525	6.09392	6.2908	8.93989	15.5845	6.07312	7.37197	6.32341	3.43873	1.63378	6.22606	1.21206	7.01929	5.50792	19.5174	13.453	6.36188	7.77815	2.62615	8.95666	11.0112	40.661	3.20332	3.58347	18.5644	5.46518	1.17182	19.6601
AP1M1	35.3911	21.6388	22.033	38.9372	22.4622	58.9811	42.2663	34.3163	22.1996	26.1306	22.2908	53.8145	45.4472	57.9817	71.7916	29.0619	20.7227	39.9755	77.7227	41.5936	32.3385	26.3191	26.1429	74.6283	44.7051	34.3689	43.7855	38.4247
AP1M2	0.0676314	0.137985	0.00947855	0.0078683	0	0.0323048	0	1.8899	0.0150463	0.0247771	0.00871925	0.0152633	0.114296	0.048387	0	0.0412192	0.0613288	0.0953091	0	0.0196952	0.0220236	37.1733	2.45289	0	0.0569811	0	0	0.0440656
AP1S1	77.0756	67.9438	126.623	70.2205	121.715	95.5824	106.912	92.2956	117.528	101.4	79.707	58.1151	301.161	48.4953	149.879	55.6953	51.6103	84.1964	59.1444	64.3304	58.3684	72.0169	84.6509	179.308	67.23	83.4212	119.131	37.3702
AP1S2	86.5131	87.3816	78.0286	154.342	149.977	60.6616	73.9026	92.6745	59.7284	130.844	49.9115	35.3342	91.2438	93.9828	54.0555	94.1585	104.928	37.5838	86.9793	129.284	148.5	4.20542	64.5117	49.5534	10.001	156.433	83.4957	65.3087
AP1S3	3.851	3.04665	0.651846	5.7471	4.5735	3.41445	1.59694	0.564476	2.2184	8.54163	2.25793	1.54526	1.76242	2.47596	1.57071	1.89891	2.03207	2.25606	0.726934	2.98456	2.92319	2.46175	0.993221	3.47605	0.952366	6.11793	9.84119	5.20847
AP2A1	25.1878	18.8112	18.5862	38.1647	21.1136	38.5181	37.0431	37.1136	27.4217	29.564	27.3237	46.8385	29.3936	31.7319	136.272	20.5265	27.3897	23.089	50.9056	30.0214	25.73	36.4991	22.9764	81.2032	53.9812	30.0819	31.6836	25.1394
AP2A2	13.4981	8.4221	9.12822	20.9269	17.0903	18.7148	13.1535	11.7973	13.1147	12.9401	14.2887	17.8304	11.0655	15.6458	15.2657	12.4423	14.1134	12.1708	13.3786	16.0903	14.8407	12.4962	14.6799	24.3461	19.527	14.0282	26.0796	14.0182
AP2B1	74.2098	47.1439	57.0844	56.422	38.4049	37.538	24.7359	26.2517	36.3801	24.5451	40.0709	67.0637	19.3244	59.4547	32.6412	26.4688	32.2499	26.6054	31.7074	57.3276	63.1106	16.9371	29.8807	32.4527	39.2862	39.8437	86.6947	34.4871
AP2M1	115.207	113.124	224.72	130.73	133.726	184.119	247.571	153.501	171.989	160.769	215.743	379.822	197.199	186.418	326.728	235.417	180.394	143.135	222.723	186.651	163.465	207.593	190.78	283.291	154.471	195.229	245.968	130.809
AP2S1	91.9283	90.2209	73.3478	125.368	65.3548	271.106	131.44	175.039	98.8405	131.92	130.673	194.238	135.458	94.9233	548.51	99.5915	115.707	138.998	303.751	129.619	93.3405	260.644	60.1831	229.632	300.99	199.252	185.436	125.834
AP3B1	20.9964	13.4158	17.1098	24.9032	24.3428	14.9265	13.5576	20.5757	18.5373	17.2314	17.7516	14.3873	13.3314	12.7578	6.85536	14.5204	17.4754	12.8809	14.6517	20.1911	18.8362	18.4459	15.6187	7.90395	18.3963	10.5352	14.5364	15.5195
AP3B2	0.0944017	0.198824	0.641665	0.51765	1.03547	1.27574	0.390316	0.154097	0.420584	0.14179	0.173568	0.0429995	1.41901	0.293232	4.48069	0.0383031	0.310235	2.56234	0.358995	0.025594	0.0094472	0.311718	0.114001	0.483397	0	0.0973267	0.229643	0.229784
AP3D1	35.7779	26.4069	33.9883	50.6347	41.3865	47.9004	56.0082	34.6519	36.817	32.3959	30.1512	55.517	57.9423	110.529	110.172	33.5934	30.1432	27.0602	50.9644	46.9761	42.3511	47.8895	45.3371	93.5124	67.1078	49.0982	84.8638	41.7472
AP3M1	17.3556	15.0988	21.3023	24.1092	20.9721	8.90585	7.81571	8.40781	12.0073	17.7639	9.33833	17.0344	11.0149	17.5159	7.62843	8.75197	13.6256	9.84174	6.19158	17.2946	19.1232	8.22831	10.4057	10.5717	6.05035	10.1734	12.0955	11.9885
AP3M2	17.1716	17.3962	23.1729	17.0282	9.88753	19.4926	47.5629	21.1404	3.90338	8.98273	9.29341	9.24103	20.6202	9.70951	5.46309	11.3887	20.9428	13.5891	13.9323	21.6401	26.9368	4.22189	15.4329	8.26022	4.38932	13.2506	16.0828	8.68146
AP3S1	70.1093	50.6731	38.1622	54.9168	35.7593	40.578	40.3276	65.4387	49.1615	39.9122	50.172	47.1977	49.5208	57.3127	39.4776	74.323	56.3302	52.9066	54.7539	73.1581	72.9639	53.9074	39.3685	36.316	21.759	36.0066	36.1028	52.6698
AP3S2	9.83211	7.84002	12.5387	9.26275	17.0299	7.41437	6.4584	9.11568	6.16564	6.41075	8.2508	5.79458	6.63195	8.42378	11.1655	5.78906	8.23033	2.62181	8.37609	9.70347	8.62683	6.50157	6.67933	9.02769	5.85306	19.1539	7.05135	9.01208
AP4B1	8.98806	4.75542	3.92025	5.00626	4.66125	5.71429	5.41648	5.90425	6.51849	7.53435	7.44796	9.2327	8.06348	5.36365	4.24413	7.45188	6.17277	7.4231	4.98649	4.56611	5.52539	8.98579	4.71979	3.15387	8.34298	5.7571	3.58381	8.47988
AP4B1-AS1	0.0629245	0.168245	0.132883	0.0177781	0.193251	0.116949	0.278253	0.160814	0.111439	0.15615	0.164196	0.334145	0.0602236	0.300834	0.049472	0.16977	0.141613	0.298782	0.0622856	0.138884	0.371937	0.0969707	0.187229	0	0.215639	0.0986436	0.0458797	0.281535
AP4E1	4.14338	2.39346	2.598	3.66972	8.53524	2.13159	1.61467	3.67859	2.46195	6.81902	2.88807	2.21459	1.60438	1.83824	1.77796	1.96189	3.54424	1.69277	0.784987	2.88879	3.21353	4.37453	5.04271	1.06909	1.49658	3.14961	1.16741	3.33131
AP4M1	7.21523	5.52083	17.219	4.81854	7.61205	22.382	13.7262	14.0086	12.3087	13.6095	11.8468	10.1119	21.7506	4.85085	20.6421	8.46867	9.41006	18.0206	20.5791	6.28151	7.64862	10.0767	9.86711	16.7218	28.0692	9.13872	7.7781	6.41788
AP4S1	1.38867	2.7892	3.15618	1.87617	6.55656	1.13945	0.633466	2.0885	1.17813	3.10068	2.60445	1.40165	2.38734	2.04257	1.17471	2.84319	3.03083	1.73467	0.864646	1.9868	2.40592	2.01853	1.764	1.72689	3.92778	3.24997	3.0766	2.83258
AP5B1	5.72058	9.79556	15.3101	5.96657	9.8772	1.46603	12.9451	5.31632	4.29162	2.05952	4.47952	2.26242	5.54189	9.20824	18.9621	11.5143	6.40278	8.01482	12.4337	10.48	10.9595	15.8534	7.56942	8.88211	6.6247	13.0456	16.1302	8.808
AP5M1	11.2957	9.26065	11.8747	13.3768	49.6947	5.14222	4.77807	9.3299	9.19729	14.1203	14.5006	5.06191	8.6278	7.92704	5.79259	11.4642	14.2607	5.59677	4.6926	11.0937	12.742	9.96193	14.5729	3.92213	6.35165	12.4788	4.50306	8.71534
AP5S1	7.41728	4.9991	11.4902	11.1859	7.11598	8.91328	9.06952	8.8705	9.5168	5.91624	7.68048	6.24838	14.4286	6.24491	53.2313	7.64902	11.0711	4.6671	16.0372	7.26973	6.20934	8.49289	7.41354	18.7353	16.1774	19.438	15.0198	9.33609
AP5Z1	6.97229	8.79369	12.6605	4.23004	7.4633	38.6582	36.2929	18.4385	7.70716	13.2613	10.0773	6.34511	39.1968	11.4067	44.1638	15.8527	7.61493	26.1357	18.2154	7.26209	6.78483	14.2264	17.5657	27.1608	11.9759	12.3179	11.2819	11.079
APAF1	3.41816	4.44057	3.7395	3.1718	4.10086	2.74122	3.16913	3.08183	5.70211	10.0504	3.26014	6.43851	2.35287	4.0933	0.925135	4.33495	5.09347	2.86221	1.26333	2.63375	3.04711	1.77831	3.99548	1.12057	2.05823	2.94296	1.01428	3.14335
APBA1	0.591696	1.04117	1.55845	0.458114	0.380949	1.28725	0.305057	0.371179	0.530146	0.154491	0.446081	2.49967	0.798009	0.158738	1.03921	1.0149	0.795895	0.780124	0.928137	0.480658	0.457601	0.337904	0.760633	0.748205	1.5292	0.26414	1.18291	0.392079
APBA2	0.511104	0.146695	18.3644	0.0839228	0.679462	27.6755	4.55103	0.414983	5.29329	0.618619	5.51515	0.461533	5.34696	4.2134	0.860057	0.985463	5.0146	2.65863	11.9919	0.270453	0.122927	1.05999	1.55512	10.427	2.08901	0.268859	0.264825	4.40024
APBA3	6.28776	6.99742	3.38015	6.1234	4.34476	13.9621	11.5751	10.6133	6.74522	8.96035	7.04757	10.9381	15.8802	12.2106	26.2922	11.6453	4.60039	7.5106	9.22159	5.32623	5.15083	10.1654	7.9343	19.0174	13.081	5.88055	12.9278	15.3859
APBB1	9.20258	3.54573	13.7026	12.0387	8.81616	35.7388	14.8765	32.1795	11.4532	19.4699	10.3781	17.5349	14.3192	23.3925	34.5459	10.4362	9.11128	7.69294	10.1248	1.58268	0.979039	3.84785	14.8088	31.3501	19.6875	13.6555	23.0378	12.2434
APBB1IP	6.36909	13.0618	5.08688	0.876438	7.14419	2.25433	3.55726	4.49568	3.31846	1.78243	15.1242	18.0727	4.16082	11.6125	5.74776	15.6913	19.9629	12.4619	8.36853	13.3162	7.48897	2.17296	7.55171	4.86706	1.91934	3.85064	3.80521	45.0093
APBB2	5.20177	3.16121	3.66274	4.89978	3.93577	3.71367	3.54528	5.0136	2.58463	1.79706	4.62812	10.3768	1.77485	2.84907	1.31676	1.823	7.89855	4.59023	2.09368	2.4066	2.30033	3.3091	2.83898	1.71244	2.50508	2.95979	4.61889	1.76612
APBB3	3.06599	7.32124	4.56069	1.95338	2.03867	6.96364	3.04676	6.50057	3.66391	4.29514	5.86353	4.51482	9.67144	3.13389	5.79451	5.88893	4.36982	6.69166	19.8177	4.80455	6.85671	11.0239	6.16444	2.04602	7.79292	2.27996	4.87666	6.53007
APC	6.16889	2.94653	4.35588	3.89595	5.59443	3.7714	4.0785	4.30573	3.90577	3.66805	2.91359	2.58148	2.04631	2.09057	0.451834	2.99286	4.7397	3.52879	1.76684	4.99596	7.16661	2.37265	5.59232	0.50729	1.25939	2.15085	1.18901	2.63751
APC2	0.962628	0.0746268	0.0756286	0.187533	0.0317387	0.117157	0.0583766	0.0251389	1.70739	0.162645	0.117292	0.115063	0.0615764	0.467776	0.922069	0.0374695	0.0701789	0.223346	0.746108	0.627218	0.370572	0.055225	0.222987	0.20574	0.445103	0.313906	1.30945	0.216395
APCDD1	2.94441	0.835772	6.61914	0.381009	1.07805	999.837	1.45016	7.40149	8.06272	4.12104	3.66318	6.33161	1.27554	5.57541	105.495	2.20183	3.56504	11.0433	14.6169	4.34738	3.37835	28.739	2.06673	8.18958	4.64367	11.7306	0.382649	1.4554
APCDD1L	0.196767	0	0.0291978	0	0.0790963	0.534	0.20085	0.153428	1.69138	2.56753	2.04631	86.0006	0.0456254	0.23335	0.0998623	0.0435199	0.665234	0.334616	0.0902428	0.0343774	0.14701	0.0946744	0.0239713	2.7081	4.54062	0.135278	0	0.0638511
APCDD1L-AS1	0.0769285	0	0.0157756	0.108805	0.0315834	0.0995253	0.130471	0.13353	0.0770381	0.732887	0.787739	28.1168	0.0888502	0.409046	0.0203991	0.0164175	0.0663289	0.0422466	0.169434	0.0412561	0.0466966	0.0747214	0.0189322	0.14687	0.621002	0.0932204	0	0
APCS	0	819.804	0	0.0197129	0.0205766	0.052175	0	0.641019	0	0.080402	0	0	0	0	0	0.070606	0.114403	0	0	0	0.0214095	12.7644	0	0	0	0	0	0
APEH	34.873	33.7171	49.6609	53.6396	46.911	41.5012	40.8432	56.0179	31.996	28.1517	30.8666	22.2437	104.406	60.6964	190.368	37.998	22.9668	41.9429	40.654	35.651	31.5509	64.3008	53.093	49.4712	2.54484	23.5655	47.1142	36.9348
APELA	0.490339	0.0160111	0	0.018135	0.0521108	0	0.0587329	0.0109845	0.0860405	0.265728	0.0081443	0.242256	0	0	0	0	0.143168	0.049121	0	0.0061008	0	0.197062	0.0179783	0.0372301	0.944155	0	0	0
APEX1	62.6177	133.982	186.6	83.9594	189.837	79.7706	53.0724	117.038	62.4021	128.425	96.508	95.9817	137.544	102.838	73.0987	114.213	112.656	59.9526	136.929	111.688	111.846	109.208	108.912	93.716	144.172	128.228	164.369	105.239
APEX2	14.2592	11.0152	14.6305	17.8407	21.062	17.5789	15.7158	14.9705	9.26759	18.2845	10.1251	29.3257	11.0695	17.3236	40.2708	15.2752	11.2957	18.5058	27.9727	13.0657	10.2075	32.625	13.2684	21.8438	9.71086	16.1812	16.3352	19.2089
APH1A	107.151	156.701	171.45	122.413	83.7757	126.085	120.362	67.6387	79.3221	88.7297	100.757	65.8685	165.309	114.734	420.618	160.001	105.981	136.77	258.603	125.082	129.901	120.07	116.043	231.539	129.669	139.824	145.069	94.9303
APH1B	12.3257	8.84633	13.3486	7.76596	25.0999	3.82138	5.14716	11.6001	3.38682	10.6222	7.10105	4.33428	4.65681	4.98426	6.10836	6.7169	10.2623	2.78862	5.90879	1.71284	2.50262	1.374	7.83809	6.53539	3.72064	4.53908	5.39512	7.83788
API5	33.4277	23.3863	41.1705	46.7259	40.1251	43.1453	20.3843	19.2412	30.9729	21.4106	26.9388	36.8931	18.1534	33.5047	10.3976	21.7128	33.8173	15.2139	16.8074	40.3807	44.6048	29.7897	24.3121	14.8601	10.7678	40.8938	19.3348	34.4049
APIP	14.9458	14.6943	5.96737	20.739	25.9904	31.9878	11.1224	13.116	19.7984	8.85301	15.5582	28.5366	13.2797	20.033	10.8477	20.7466	17.0817	10.6136	7.60669	12.2327	12.1326	11.5811	13.8227	12.9068	8.25612	23.3875	17.2811	21.6986
APITD1	7.47209	5.5294	7.17185	6.11855	5.57896	9.48968	9.58521	11.2118	8.23976	11.1867	10.3933	11.1443	5.48108	5.33336	4.28261	3.11792	8.91016	12.8081	9.72822	6.29853	3.83517	7.37887	7.24045	12.3795	8.48124	18.9901	9.53771	7.28114
APITD1-CORT	0.6359	0.480828	0.581982	0.643874	0.752686	1.42367	0.806881	1.27765	0.248614	1.73399	1.05883	0.815025	0.227197	0.377754	0.544226	0.404602	0.505059	0.600013	1.95426	1.03319	0.562843	1.0169	0.317833	1.72126	1.65342	3.14084	1.18049	0.573632
APLF	1.11166	0.897925	0.67862	1.03302	1.67372	1.16248	0.601532	0.961537	1.0055	0.189205	1.2102	1.24657	0.546068	0.634072	0.385458	0.872695	1.2375	1.07414	0.397044	1.00892	0.91224	0.910857	1.0956	0.187769	0.978824	0.431605	0.459125	0.872072
APLN	2.15659	0.164744	5.84473	0.93698	0.821693	1.63053	8.71336	0.405452	9.67023	0.210506	2.56934	4.1868	1.3578	3.92483	1.41162	0.958519	5.75099	18.8864	1.83279	1.65285	0.629355	0.792847	0.471961	9.99826	1.27965	1.97534	0.119521	0.130241
APLNR	25.362	7.64457	1.1452	4.36705	9.51952	2.55378	12.7391	11.8317	4.08192	6.95026	14.9628	8.89529	5.64012	1.41915	10.9952	1.55041	43.8775	28.4613	1.92577	5.16198	2.56473	21.7913	1.09458	26.0619	7.90947	16.8631	0.869949	8.64445
APLP1	0.674732	0.227964	0.270143	0.0843814	1.39123	1.27778	0.121524	0.107261	50.8278	49.4645	7.74263	0.361337	8.40094	2.09366	17.0204	0.337168	0.613209	29.0687	0.822501	0.286127	0.0603293	0.347197	4.2552	32.0572	2.42465	1.43837	9.22083	2.91779
APLP2	73.1536	183.601	42.271	131.919	213.086	103.861	99.0653	72.4814	303.283	50.5881	228.428	540.163	45.7058	130.028	42.7817	104.534	132.15	103.259	109.758	132.361	126.342	145.593	101.126	61.7262	65.8043	39.6762	142.576	61.5901
APMAP	71.8838	108.855	93.2571	124.465	71.5225	107.463	57.5824	95.9759	150.638	158.54	82.3115	85.5404	158.491	33.8399	96.187	75.3769	66.3471	41.6606	53.8227	54.2612	51.8475	36.5484	92.0907	58.3282	50.2383	83.9813	62.5346	47.2799
APOA1	0.0821513	4135.14	0.434555	0.0164475	0	0.166641	0.222875	4.95472	0.149409	0.248686	0.0589211	0.70887	0.18613	0.231707	0.499296	0.701689	0.710803	0.078342	0.182082	0	0.0284362	89.2255	0.374006	0	1.84204	0.387331	0.138612	0.110277
APOA1BP	47.3444	105.778	129.013	67.3133	62.2135	142.409	76.8009	80.3228	40.3167	27.0917	47.8681	50.9342	258.284	98.0036	699.712	123.844	44.0025	207.395	433.651	47.7192	35.6825	86.3357	46.5149	313.826	76.1422	126.596	203.635	40.5069
APOA2	0.427798	6760.23	0	0	0	0.243211	0	5.11557	0.27716	18.2404	0	0	0	0	0	0.541376	1.38728	0	0	0	0	134.702	0.130638	0	0	0	0	0
APOA4	0	2.48673	0	0	0.00730795	0	0	0	0.00696555	0.0129842	0	0.0092305	0	1.59621	0	0	0	0	0	0	0	0.0907353	0	0	0	0	0	0
APOA5	0	69.9865	0	0.027389	0	0	0.178444	0.637404	0	0.0224426	0	0.134724	0	0	0.0232676	0	0.0312063	0	0	0.0102827	0.0113937	1.2036	0.0215486	0	0	0	0	0
APOB	0.00646168	144.142	0	0.00104373	0.0247616	0.00661127	0.00254017	0.101322	0.00182971	0.010544	0	0.0646305	0	0.0103285	0	0.0138729	0.042417	0	0.0132515	0.0161821	0	2.06635	0.00987666	0	0	0	0	0
APOBEC1	0	0	0	0	0	0	0	0	0	0	0	0	0	0	0	0	0	0	0	0	0	0	0	0	0	0	0	0
APOBEC2	0.0828809	0.0346923	0.060522	0.0162674	0.0907423	0.0813009	0.0493079	0.0525625	0.0075565	0.0239791	0.0266098	0.0200757	0.585947	0.145	3.87671	0.160263	0.0745214	0	0.0504372	0.445896	0.489088	0.103952	0.0908753	0.420317	0.623584	0.242708	0.852289	0.252931
APOBEC3A	0.50474	0.624924	0.8375	6.35605e-09	0.215508	0.273983	1.53174	0.554247	0.585457	0.183975	0.650856	1.58172	0.740054	3.72514	0.251325	1.40095	0.728516	14.8122	0.701162	0.222112	0.269765	6.99072	0.322447	4.11068	1.47421	0.688463	0.582459	1.72409
APOBEC3A_B	4.55373e-09	0.000234887	7.3883e-05	0.0125807	0.0445381	0.0809995	2.63116e-05	6.5411e-05	5.93805e-11	0.225596	5.61804e-09	2.09085e-10	1.9987e-26	3.02114e-11	0.0818069	7.65725e-05	0.10976	0.285052	0.0435717	5.2861e-05	0.063276	8.39485e-08	0.000165656	3.20014e-110	8.97094e-79	1.36294e-14	4.67828e-56	2.74456e-17
APOBEC3B	4.68891	1.63423	1.74076	9.98518	2.35798	7.53486	6.26004	7.35451	18.0341	9.30632	3.21541	1.43144	5.4998	2.14447	4.5284	3.15421	6.02972	10.716	2.9046	5.00756	2.31654	2.42522	10.3	7.72971	8.2813	2.79372	8.23089	5.47272
APOBEC3B-AS1	0	0.0473343	0	0	0	0.303354	0	0.0270767	0.390642	0.07518	0	0.0218569	0	0.157176	0	0	0.028894	0	0	0.150763	0.101035	0	0.138829	0.351139	0.498957	0.113727	0.163868	0.267161
APOBEC3C	24.783	35.1959	32.6842	36.7022	38.9218	37.4618	24.6832	27.8502	64.3628	34.8475	60.9212	6.72486	25.5469	24.7573	53.4956	44.6223	69.7917	37.3405	14.0139	49.8803	43.4385	20.4981	21.9923	22.2426	77.7277	72.8564	14.032	122.321
APOBEC3D	1.28129	1.48389	0.770983	0.130803	0.0917611	0.41848	2.93399	1.36078	4.11059	0.833086	2.4541	0.48227	1.60892	0.57804	4.35208	4.62373	3.12134	2.04469	1.58836	1.73852	1.25416	0.718076	1.52615	5.6413	1.963	1.78117	0.663665	14.8233
APOBEC3F	2.3715	2.47254	1.32336	0.608387	0.418951	3.65221	2.74145	3.82055	6.9189	6.28449	2.89461	0.467583	2.83948	1.93335	4.18129	5.54967	3.67359	2.09162	3.99872	1.96592	1.34133	0.813063	2.17878	3.594	8.61693	2.81349	4.66316	12.5384
APOBEC3G	5.32303	7.07866	3.11303	0.221721	1.2368	6.06007	9.17188	13.6862	40.3484	26.7295	16.2959	3.10163	4.70636	1.86875	6.3727	35.0018	15.7944	13.6911	10.9847	12.3391	6.73259	1.75272	8.22155	3.1437	9.23366	9.91379	2.73886	47.0552
APOBEC3H	0.583153	0.610808	0.649554	0.637077	0.995063	0.105913	0.23725	0.574681	1.08248	0.134052	1.77713	0.638461	0.713442	0.192229	1.22438	2.87197	2.45989	1.75631	1.09619	1.03201	0.443158	0.165193	2.27082	0.839251	0.19308	0.881039	12.178	2.78404
APOBEC4	0.00592445	0	0	0	0.015441	0	0	0	0.0059532	0.0167662	0	0.00395119	0	0.161591	0	0.00981555	0.0081404	0	0	0.00546735	0.0062201	0	0.0405408	0.131009	0.0804316	0.020818	0.0583884	0.0770146
APOBR	1.75951	1.89777	2.04155	1.39254	2.64596	2.42191	2.92688	1.79302	2.48963	2.36252	4.79878	1.69925	1.83447	5.01847	4.66537	3.99038	6.16779	9.84774	1.8218	5.88429	4.0516	3.48693	1.91414	9.37944	2.59131	1.22734	1.67874	8.58572
APOC1	53.7614	5614	492.318	29.6769	850.619	308.166	415.913	365.489	100.147	156.695	612.806	106.347	350.896	656.677	455.467	429.779	1579.08	1796.22	662.074	106.007	70.7982	141.859	514.346	388.718	42.1719	386.763	2301.07	176.46
APOC1P1	0.161946	113.918	0.287866	0	0.437682	0.480933	0.456817	0.977492	0.152904	0.217762	0.754147	0.0649099	0.205067	0.859239	0.252862	0.483359	1.26302	0.638548	0.883232	0.0677732	0.102846	1.90383	0.537695	0.568943	0.164723	0.5723	2.38312	0.26592
APOC2	2.3253	971.505	3.04887	2.15446	977.481	222.781	2.42001	14.5833	1.65854	18.3295	48.7107	5.8593	14.5136	182.112	14.8697	15.4803	49.7135	115.837	10.8236	4.4936	3.28294	25.1395	319.798	99.1133	1.69985	14.9578	14.7489	8.09889
APOC3	0	3954.97	0	0	0	0.069839	0	4.11338	0	0.308011	0	0	0	0	0	0.270377	0.961151	0	0	0	0	73.5371	0.273645	0	0	0	0	0
APOC4	0.00275678	107.73	0.00577535	0.0110133	0.0751032	0.750355	0.886135	0.195615	0.0745389	0.516594	0.238866	0	0.476648	1.57617	0	0.211559	0.113351	1.99321	0.0943968	0.576798	0.531554	2.05799	0.445512	0.218468	0	0.597208	0.86916	0.0449164
APOC4-APOC2	0.0185303	2.38686	0.0219809	0.0156386	0.423175	0.372464	5.55586e-06	6.3959e-07	0.0157485	0.0848163	0.0967941	0.0104935	0.0722618	1.62519e-06	0.161433	0.113812	0.175939	0.220895	0.0396061	0.0375462	7.48528e-07	0.244548	0.272296	0.417752	1.99937e-07	0.000211795	0.27566	0.0937667
APOD	2412.38	2164.36	35.6921	2191.46	1938.65	424.897	451.163	2112.95	2345.15	5880.22	7096.78	36.13	22.3984	2514.64	5382.31	3818.99	163.24	111.686	353.135	402.926	420.589	40.5286	31.816	36.8727	98.2353	721.581	30.7596	756.454
APOE	172.463	1571.73	1508.96	234.21	4791.06	4041.93	1634.31	1101.78	102.647	1632.52	1112.13	407.925	2557.86	1809.99	4546.91	2675.28	2937.23	6187.27	13754.4	882.721	1012.48	213.858	2282.57	2653.09	289.297	3936.84	10576.3	857.268
APOF	0	112.397	0	0	0	0	0	0.0257515	0	0	0	0.00650235	0.0124855	0	0	0.0340768	0	0.0106221	0	0	0	1.56126	0.0113015	0	0	0	0	0.0417531
APOH	0	2816.99	0	0	0	0.0811039	0.0386155	1.67515	0.0909226	0.164667	0	0	0	0	0	0.10442	0.689392	0	0	0	0	37.7094	0.287147	0	0.0653044	0	0	0
APOL1	31.5042	70.1713	14.9663	21.0194	3.84368	6.70525	48.4984	50.4313	1.20052	16.4317	62.7244	25.7168	27.4215	10.0495	26.5881	130.179	52.2171	30.6547	52.3118	59.4785	25.4681	46.2974	13.7985	44.8349	4.33968	37.1129	45.8058	42.1672
APOL2	16.994	21.9247	9.98293	10.3086	9.30547	12.7946	30.5642	32.2499	20.8921	12.6553	27.3428	15.2193	21.3515	15.2725	20.6732	51.4783	22.1335	22.2512	21.3153	27.8116	17.4139	17.4947	14.3912	34.3159	21.2452	24.857	20.7364	24.5525
APOL3	13.0632	44.1462	7.60415	1.76806	1.52545	3.33018	21.9841	27.4757	1.01707	3.15077	25.1149	16.9541	11.9302	2.44581	6.29077	66.7014	33.3982	14.7853	20.6511	41.1643	24.3557	12.3826	18.0849	6.40637	3.55812	8.87687	7.42951	36.139
APOL4	5.69586	4.98224	2.83092	0.346486	2.03399	0.931163	2.62171	2.76199	0.634725	1.22903	4.62764	1.29169	1.46793	1.02165	3.31767	5.39377	5.45399	4.92611	16.3833	16.1727	8.51288	2.50713	3.6368	2.40201	1.31203	2.14154	0.114437	1.37952
APOL5	0.0177915	0	0	0	0	0	0	0	0.00885235	0	0.0216737	0	0	0	0.0578645	0	0.121113	0	0	0	0	0	0.014072	0	0	0	0	0
APOL6	7.56813	22.6714	5.98687	6.78885	4.27774	2.61983	5.90323	8.26648	1.68318	6.11646	11.8088	6.96779	6.86055	8.25168	2.85547	23.1762	16.987	8.67851	7.68955	29.4585	19.6456	3.24517	16.5191	10.0742	1.96027	23.4126	8.46033	15.9593
APOLD1	5.15331	5.9299	1.58773	1.97618	11.0838	6.5147	2.30398	2.08316	3.65781	3.1204	5.97572	3.7977	4.38149	16.4492	0.903442	1.87359	11.3406	44.3486	3.22391	8.38085	5.62737	2.34808	5.86996	10.1382	6.52291	21.9875	1.91176	7.18163
APOM	0.440785	20.2423	1.07854	0.139301	0.72141	0.129022	0.714639	0.224289	0.0651427	0.151593	0.273479	0.0635635	0.788846	0.2894	2.73273	0.513482	0.58874	0.109548	0.831233	0.455585	0.191562	1.09649	0.107416	0.328543	0.158117	0.418846	0.450428	0.982933
APOO	11.888	17.6763	23.1327	19.5455	26.1143	22.5597	20.39	28.8514	20.4468	24.1281	11.5866	32.3612	21.0361	20.2985	28.3903	20.8676	15.5094	27.9997	48.1841	9.51421	7.09814	10.2362	15.3429	22.4021	6.77994	27.9846	30.6924	17.0407
APOOL	5.65418	8.20865	5.38309	5.52553	8.20439	2.82457	2.67313	3.14215	3.76957	2.22289	4.32745	0.43247	1.43107	4.51528	1.95188	2.96196	4.63312	2.03734	1.60854	5.3963	6.38612	3.01372	4.02844	2.23006	1.85233	4.88059	4.3171	3.57759
APOOP5	0	0	0	0.054784	0.0165581	0.025076	0.0461014	0	0	0.0222631	0.084532	0.154419	0.149378	0	0	0	0	0.0543925	0.0535779	0	0	0	0	0	0	0.058751	0	0
APOPT1	20.4404	29.4779	23.0815	21.6017	34.4464	12.6881	13.0474	20.6513	12.9327	18.8304	22.1953	19.006	22.5866	31.7326	19.3248	19.7167	19.2842	18.5455	22.3859	14.1382	15.7005	22.0137	21.4875	31.1738	25.2941	25.4579	29.3532	10.808
APP	278.628	146.484	381.31	296.392	642.745	270.008	276.074	45.2083	1049.91	476.995	716.747	200.433	90.0482	338.633	157.823	290.619	321.279	193.095	229.434	234.575	267.45	200.762	227.893	138.544	181.827	21.6345	354.489	107.228
APPBP2	16.1523	18.7466	11.8976	7.62955	13.1669	4.31836	8.65682	6.01111	7.43031	9.15705	11.224	6.65623	4.28902	7.66495	4.24249	5.7039	11.449	5.22553	3.31469	7.74324	10.1781	4.66125	9.83033	4.1741	9.07333	10.324	5.46835	5.68333
APPL1	9.70098	7.70329	10.2995	14.3078	11.9639	11.452	9.27276	7.53837	11.861	7.75822	11.0837	16.5717	7.97579	14.0035	6.44221	10.527	10.6489	7.57517	5.32856	15.3307	19.0736	10.153	15.0258	5.03011	7.47533	6.22898	8.54293	15.3599
APPL2	21.2357	19.6387	17.719	9.82649	8.46941	7.19705	11.3803	12.4558	14.4714	15.3546	13.4656	12.1038	9.21232	6.3792	8.06042	16.2516	23.9499	10.2144	8.41837	12.9283	15.8994	34.6463	9.20386	6.92639	12.4922	18.3479	20.1841	8.17424
APRT	138.268	144.941	64.8685	186.454	61.3462	129.101	177.155	185.1	113.279	92.6523	62.1193	143.126	147.049	150.324	300.486	102.972	71.7084	59.7555	261.029	138.666	132.675	289.303	61.7831	146.34	122.414	82.9086	354.091	170.23
APTR	2.21383	4.09959	5.28559	0.929149	4.51048	4.27046	10.702	7.39026	5.72004	3.82811	4.72785	3.71671	10.7072	4.91513	3.01064	5.42223	3.78509	5.5741	2.60698	2.25224	2.79715	4.62914	7.66098	3.25488	3.82181	2.49726	2.78283	2.17279
APTX	7.4512	12.3363	12.7518	10.6157	18.8294	17.1435	15.3028	10.7262	7.94487	8.746	7.62683	17.1043	16.4927	16.6992	9.09949	9.62714	8.49985	13.5588	11.4743	11.4482	11.2035	23.8162	14.0424	12.9327	7.04727	17.1599	15.5947	11.1796
AQP1	117.731	8.94433	5.9919	12.9244	21.1608	55.5776	33.1103	67.9158	85.8476	68.1493	1475.69	21.9247	14.9263	18.1909	25.0218	25.4322	103.59	37.5037	50.4695	20.5686	9.04012	55.3955	25.498	27.3594	20.4007	16.6055	11.4328	25.5032
AQP10	0.0157832	0.0172907	0.00925335	0	0.0443024	0	0	0.0397309	0	0	0	0.00796135	0.0158934	0.768933	0	0.0831827	0.00902455	0.0660512	0	0.010288	0	0.283631	0.0118315	0.0601484	0	0	0	0
AQP11	1.16112	3.7503	0.973302	2.62272	1.12366	0.620957	0.619124	0.539852	0.671345	0.978313	1.31771	0.935944	1.59637	1.27026	1.86773	1.03253	0.771589	1.17905	0.484459	0.351772	0.28867	0.277953	0.315288	0.667775	0.415633	0.891659	3.57506	0.568683
AQP12A	0	0	0	0	0	0	0.067633	0	0	0	0	0.076711	0	0	0	0	0	0	0	0	0	0	0	0	0.176543	0	0	0
AQP12B	0	0.0332699	0	0	0	0	0	0	0.0654648	0	0	0	0	0	0	0	0	0.0336781	0.0948067	0	0	0	0	0	0	0	0	0
AQP2	0.016148	0	0	0.00344605	0.0164618	0	0.109781	0.0506674	0	0.0101267	0	0	0	0	0	0	0	0.00503935	0.0070104	0	0	0	0	0	0	0	0	0
AQP3	5.01701	27.2005	1.00492	0.10933	0.595753	0.830596	2.57613	7.93229	17.6897	1.05556	26.8073	0.636054	1.34664	1.31995	3.40655	5.96479	6.68976	1.43134	1.13729	2.07104	1.21735	1059.51	7.0514	2.78351	11.7267	0.609591	1.26753	9.36741
AQP4	0.00672017	0.0887683	0.301297	0	0.007903	0.00394501	0.207605	0.106642	0	0.00441217	0.212441	0.00393441	0.0125252	0	0	0.158696	0.14363	0.00278275	0.209484	0.0055301	0	0.0054926	16.9823	0.0169761	0	0	0.0156451	0.0405006
AQP4-AS1	0.0220086	0.0301279	0.134614	0.0166971	0.0247668	0.009101	0.159246	0.00634145	0.0074969	0.0100535	0.0329061	0	0.0254105	0.125275	0	0.0127622	0.0703281	0.0444396	0.0649172	0.0139186	0.0315711	0	0.0389537	0.435053	0.333356	0.0278182	0.149701	0.132658
AQP5	0.0643674	0	0.538977	0	0.0397453	0	0	44.1654	0.302961	0.0307758	0	0.0106661	0.214962	0	0	0.0585944	0.0399099	0.275512	0.0280691	0.0139328	0.0155298	9.45265	0.379581	0.0830034	0.449946	0	0	0
AQP6	0.162507	0.0917263	0.0176445	0.00493611	0.179393	0.0586232	0.523907	0.0510285	0.0240751	0.157939	0.016994	0.0148466	0.721561	0.442198	0.0488763	0.0270602	0.0111381	0.442557	0.0365055	0.0258445	0.0145345	0.0153989	0.0303451	0.0373412	0.0785198	0.0723186	0	0
AQP7	0.418849	3.30077	0.0268032	0.0466196	0.0329726	0.0443047	1.61233	2.58383	0.0335997	0.0185983	0.0529005	2.13471	0.177685	0	0.175974	0.331383	3.86871	0.0561408	1.83783	1.53608	0.0162076	0.10121	0.373791	0.249803	0	0.0528549	0	0.12994
AQP7P1	0.0347007	0.556911	0.0311805	0.00413111	0.0145995	0.231385	15.6293	0.742804	0.216631	0.261347	1.46875	1.46807	0.0402106	0.148559	0.0452775	0.101608	1.30943	0.062052	0.450365	1.03626	0.657987	0.0835231	0.0455844	0.0272689	0.62357	0.140121	0.179011	0.0422567
AQP7P3	0.0609182	6.20247	0	0	0	5.42671	33.9248	1.25317	0.712649	1.12335	5.85002	3.91599	0.107864	0.610561	0	0.501783	1.25206	0.22287	0.144001	3.79706	2.73293	0	0.0995635	0	1.78901	0.26418	0.600734	0
AQP8	0.0231737	0.044934	0	0	0.0111462	0.0220296	0.16805	0.116048	0.0235488	0.367098	0	0.0227536	0.0492573	0	0	0.0618164	0.0530227	0.0203318	0	0	0	0	0	0	0	0	0	0
AQP9	0.549428	69.4852	3.65736	0.334457	3.2882	2.24546	3.83359	0.132505	4.74131	1.80716	4.93588	4.74782	0.488567	25.9139	0.370779	0.591279	3.21026	6.39818	0.0560262	0.430537	0.15341	4.14686	0.405026	2.3665	0.295228	0.0931702	0.154139	0.0455478
AQPEP	0.4488	0.0136986	0	0	0.0218803	0	0.160919	1.08837	0.0341398	0.040701	0.0876425	0.237468	0.0149645	0.0883393	0.00855825	0.0777996	0.231135	0.0231508	0.0596816	0.363086	0.233765	0.0186082	0.0302738	0.037053	0.0305249	0.0117945	0	0
AQR	11.717	6.16192	14.9392	14.9679	20.2588	8.347	4.50416	6.57512	6.95697	12.7292	6.77237	5.78777	3.62215	9.47089	2.16504	5.5984	8.85448	3.78566	3.80823	9.0956	11.0928	10.0509	4.66707	4.12796	3.5802	9.86891	4.93793	8.89798
AR	2.16135	6.63086	0.0659559	1.26836	0.187614	0.0576364	0.111948	0.246587	0.09602	0.2143	0.211435	0.237317	0.0999233	0.294717	0.267896	0.080631	1.06741	0.590789	0.0964726	0.398324	0.104288	0.504668	0.424595	0.426534	0.14221	0.249302	0.0494733	0.383966
ARAF	21.9072	26.2563	21.071	22.2911	33.007	21.8351	23.7268	28.9084	15.5752	26.6017	25.9593	43.5825	19.1908	30.2044	91.3846	27.4222	23.9372	17.1788	20.299	19.5505	21.4895	29.9288	19.4375	31.5063	30.2049	24.9213	28.5985	36.7204
ARAP1	16.3853	15.2784	19.4977	15.8315	19.0327	14.7032	26.7965	23.4134	14.079	14.8635	24.6776	23.7745	17.6732	16.9672	39.2616	33.8224	31.9916	37.1558	41.7375	22.9645	21.5555	26.4707	23.6338	18.7405	26.3388	14.0575	30.2946	37.3512
ARAP2	3.77406	1.34174	1.02991	1.06936	2.05645	0.111257	1.21141	2.83382	0.594858	4.31421	2.84875	0.53298	0.734425	0.893921	0.589008	4.86287	2.57641	1.64457	0.543971	2.60313	2.60443	10.4822	2.1774	0.394339	1.5911	1.12104	1.8047	4.8681
ARAP3	10.2535	0.864067	5.01012	5.27095	18.7886	2.02971	1.48859	13.1406	9.21603	14.8915	9.39903	6.76738	2.87077	10.2187	13.3234	1.00705	7.24654	10.2965	6.10275	2.70406	3.30285	2.25004	1.04724	2.22593	14.1992	4.18152	0.311884	5.00772
ARC	0.138318	0.569429	1.1619	0.00392561	0.282093	0.0478845	10.2608	0.176918	40.737	27.8646	1.98588	0.202611	0.0928036	0.753283	0.199406	0.0471744	0.527818	1.53161	0.737087	0.0637035	0.00779995	3.93187	1.57732	8.02151	0.0978176	0.249363	0.701569	0.156135
ARCN1	38.5356	34.7928	22.3011	44.3835	68.512	23.7281	39.4049	35.8708	83.9818	54.2811	58.3505	90.9599	18.3993	73.9145	22.5504	36.3227	61.5199	27.2017	27.1894	46.8074	49.0841	33.5772	40.3954	37.1756	42.7927	31.0038	20.6153	52.8154
AREG	0	0	0.012944	0	0.838306	0	0.0663875	0.0338058	1.23473	0.19319	0.44115	0.7008	0	0.527239	0	0	0.0246112	0.014059	0	0	0.0125503	2.15342	0.3181	0.0640419	0.842112	0.0414534	0	0.560775
AREL1	11.6031	10.6137	15.1037	15.0702	32.9992	6.12678	5.47354	9.28257	6.80481	11.6439	10.1955	6.36728	6.79573	10.8952	8.12639	9.62896	9.97158	5.17729	4.78038	11.1912	11.7093	9.68787	11.8541	8.13996	8.57401	15.6858	10.4172	7.46224
ARF1	273.221	304.966	373.726	327.685	226.738	216.464	276.822	201.05	309.01	244.445	285.915	241.566	244.469	358.972	509.46	369.259	270.432	171.422	524.129	329.195	297.783	269.195	156.113	498.597	342.881	292.667	344.95	231.635
ARF3	79.1389	82.112	118.157	89.8717	84.9722	39.0425	85.7779	75.1552	56.0434	105.229	98.0922	69.4335	42.357	45.1982	152.15	80.1398	94.3101	64.7431	72.9262	76.205	70.4852	89.5965	59.3381	52.3543	39.6656	160.418	74.3804	67.3628
ARF4	226.817	107.196	176.115	248.35	337.452	182.439	163.114	122.515	280.846	247.394	231.541	201.78	234.679	282.594	187.071	251.637	210.466	197.77	103.493	133.267	131.921	120.939	185.203	211.596	94.2565	100.343	70.2138	118.032
ARF5	93.4846	101.879	94.8627	73.5369	83.6579	179.751	204.356	202.947	73.1998	229.31	102.026	101.968	259.127	106.551	289.99	179.436	81.5939	212.183	301.162	108.191	100.231	315.115	109.237	263.768	169.356	98.5824	165	125.987
ARF6	48.3458	42.7109	26.098	67.7221	99.2358	28.3848	21.2752	20.5367	23.6589	53.0215	40.923	35.8819	27.3934	35.043	30.0998	40.9655	42.0733	56.1384	21.8393	44.5249	42.8459	67.1828	35.3432	32.8067	31.1946	59.3242	22.5866	54.7946
ARFGAP1	25.7504	13.5929	32.0933	22.5093	49.3941	56.6643	57.4001	29.8031	40.1779	40.477	23.1075	52.1119	126.609	109.492	102.283	87.1752	26.8029	49.7069	70.6754	21.3176	23.1428	38.1208	41.316	58.0255	62.0747	48.0328	27.7449	24.6153
ARFGAP2	21.35	22.8258	28.2614	25.6745	24.1479	46.2206	28.8357	31.0902	21.2719	16.6115	27.788	26.8959	22.7975	18.5349	40.6857	26.3194	28.1536	15.5392	27.0379	27.5728	26.3171	56.582	16.1163	26.078	30.36	33.8889	37.5718	38.8025
ARFGAP3	34.7618	23.9628	13.0183	35.1422	34.8313	35.2113	17.4225	19.0296	74.4999	35.3717	32.3734	23.8341	27.7254	28.5007	20.1282	30.4706	28.5454	29.4568	7.29155	12.4089	11.4757	12.0333	33.1458	22.7488	32.479	26.4437	11.273	14.9939
ARFGEF1	8.40557	8.94303	8.52096	6.63784	9.62688	3.21082	9.73437	7.07417	7.4001	13.1267	10.0671	5.55097	3.69836	4.98459	1.49656	9.68571	8.99471	6.64846	4.72256	5.75976	6.95876	7.50167	9.53555	1.51531	5.8412	5.46704	2.8982	6.61221
ARFGEF2	9.87486	8.862	14.1873	12.154	13.152	8.6661	10.7913	11.5788	14.3773	13.3046	6.2122	11.722	13.8293	14.7002	6.02898	10.2733	9.76281	6.42239	4.88597	8.21945	11.6082	6.32585	11.5681	2.84938	3.41228	16.0205	6.36191	7.50568
ARFIP1	18.9423	21.5344	13.5059	27.9703	17.6654	9.45128	12.4883	20.0597	15.1342	14.096	32.4539	11.1781	10.4471	5.41035	9.22151	12.4734	19.3464	10.2215	6.01633	18.688	18.9265	13.17	13.7663	2.77846	10.1614	15.5808	7.26432	10.4453
ARFIP2	5.29069	5.95892	7.47848	5.70095	7.60233	18.037	10.6769	7.72396	10.5856	5.54151	8.06017	11.376	10.1247	15.5576	10.7741	10.6434	7.61487	5.01213	9.42174	11.5586	11.2918	19.8933	10.2126	22.4834	8.7646	5.44065	19.8248	10.2304
ARFRP1	13.4338	11.106	21.3645	12.0895	6.33196	29.3867	19.5465	16.4143	17.3739	18.1526	16.3068	30.8702	36.0355	16.5552	49.2221	16.948	19.0142	14.7558	38.2015	10.1086	8.96935	38.8353	17.8057	18.9243	29.0071	15.8668	18.4343	23.1124
ARG1	0.0190577	131.817	0.0354556	0	0.249138	0.0414289	0.0274392	0.0465597	0.189086	0.0411811	0.0106121	0.0071071	0.0131565	0.637836	0	0.0378291	0.0668886	0.345612	0.0340469	0.076713	0.0859477	223.184	0.0392337	0	0	0	0	0
ARG2	13.2799	6.50459	2.68447	2.36665	4.95842	5.18522	6.49448	9.78096	5.05755	13.1779	10.498	18.2646	3.58284	5.28932	6.1312	8.8881	7.335	1.91531	1.6893	3.33361	4.12196	10.8004	6.74958	3.61922	5.02354	12.4352	5.67018	1.57788
ARGFX	0	0	0	0	0	0	0	0	0	0	0	0	0.00348329	0.0315742	0	0	0	0	0.00450313	0	0	0	0	0.0162305	0.0130409	0	0.0143686	0
ARGFXP2	0.0229477	0.0281212	0.140029	0	0.0435806	0.0214524	0.215994	0	0.134162	0.0191706	0.0146555	0.0891204	0.0395527	0.2666	0	0.0268671	0.132384	0.016382	0	0.074738	0.197925	0	0.0900737	0.143456	0.205206	0.137449	0.0689894	0.229629
ARGLU1	29.5976	30.5917	33.7263	31.0017	47.7897	44.752	61.3851	43.9442	25.111	29.2313	34.9524	35.7203	46.6332	26.4862	11.6133	55.0722	36.1499	31.2038	18.2653	41.4594	74.3773	54.9481	58.9229	23.2589	52.8233	37.2056	20.2051	58.9378
ARHGAP1	32.4282	15.8361	22.9449	20.3601	20.2731	49.9511	38.7285	29.071	22.8723	24.219	37.7062	28.3946	16.9129	21.8792	90.0039	16.5285	56.5246	19.9804	31.7198	36.0294	31.2525	49.9997	12.1539	55.8241	54.5183	32.1979	51.6368	41.8608
ARHGAP10	7.62519	2.0948	0.714287	9.36819	4.13117	3.57355	6.36215	2.74075	3.9545	4.8494	5.40444	7.81966	3.05	2.17772	2.56656	2.94935	5.10708	6.31872	1.5596	5.81331	4.44046	8.80157	3.0994	3.47436	4.175	4.19963	0.792619	2.81771
ARHGAP11A	5.75221	2.78221	8.69026	8.8298	8.16919	5.86431	2.37736	4.91559	7.33313	16.0303	4.25542	9.54711	3.89247	5.32457	4.30084	2.65897	10.2835	5.01771	1.99157	8.98359	5.19689	4.0516	3.66537	8.65394	6.25213	15.2277	4.26036	6.83363
ARHGAP11B	3.51613	2.488	5.16035	5.05286	4.38198	3.92609	1.17794	1.95888	3.8327	10.5845	2.74528	6.05303	1.2598	4.21537	1.78121	1.31795	5.47173	2.58661	0.371651	6.66166	3.78204	2.42111	2.47954	5.05919	4.10593	9.6406	2.64061	5.39544
ARHGAP12	14.9007	18.2768	7.57347	12.6965	17.9866	13.7055	5.33497	13.126	11.2098	21.3729	11.2157	10.3278	6.64853	3.77831	5.35792	10.4941	8.12355	6.12032	3.23614	12.4281	15.5381	3.35349	9.67593	1.38621	3.13566	5.49509	5.16834	4.55459
ARHGAP15	6.21615	5.75616	3.38081	76.6649	2.54055	1.35627	4.77902	4.2869	2.08281	2.67566	7.91118	1.97201	5.29917	4.86974	1.76188	14.5202	13.9758	8.90691	77.0609	6.13967	3.67212	4.34596	9.73184	2.04142	2.98892	3.40834	3.67778	52.8784
ARHGAP17	16.541	11.1096	14.0004	19.1204	15.1578	8.54731	13.3945	8.53523	14.3859	9.79944	13.5901	20.3345	5.65835	11.4339	14.5745	12.0204	19.1606	9.86589	15.9142	15.5546	15.2433	11.6265	7.36926	15.6103	14.1335	20.3631	12.3513	46.0253
ARHGAP18	21.9605	17.021	6.92441	8.64204	13.6499	10.1018	11.6393	11.9918	7.81947	15.9972	29.7893	47.4255	5.74367	5.77553	3.43099	14.4627	18.6416	12.4321	2.60536	23.258	20.9859	3.04381	9.5572	3.15531	5.19019	20.9413	5.92402	6.45411
ARHGAP19	4.20782	7.29139	7.07622	6.04975	6.05305	1.23269	1.29004	5.95072	11.4152	6.37495	2.5188	6.33087	3.82005	1.8722	1.7486	2.90765	4.20953	2.48104	1.29008	4.39884	3.19596	3.26548	2.91192	1.60891	3.72679	2.64303	1.93301	6.61984
ARHGAP19-SLIT1	0.0156626	0.0370187	0.0332274	8.04419e-79	9.05402e-51	0.0247665	0	0	1.8839e-48	4.2613e-77	3.66956e-150	0.011946	0.0154325	1.3804e-68	1.529e-158	1.67129e-230	0.0182963	0.0153935	0	7.4581e-26	0.0193813	3.24114e-184	0.0464591	6.66316e-197	0.0559483	0.0441858	9.8205e-226	0.0569517
ARHGAP20	0.737339	0.408037	0.693057	0.47063	0.466465	0.227667	0.560418	0.966507	0.427168	2.23658	6.549	0.268544	0.279234	0.279189	0.118226	1.00282	3.2088	0.420013	0.103865	0.666342	0.548547	0.0984155	0.298835	0.200687	0.179166	0.6009	0.0263686	3.8684
ARHGAP21	20.3359	7.54182	8.98958	15.2201	22.0605	13.3655	5.2035	5.35569	15.2939	26.0798	8.57653	22.8322	5.31709	6.40131	4.1684	9.00877	9.87355	7.98651	3.41355	24.2127	27.8976	5.43297	14.0272	2.60795	6.87417	4.88553	4.23515	3.8329
ARHGAP22	1.40844	0.660991	0.951871	0.196442	1.56242	1.17471	3.25335	1.15427	4.41667	2.42588	3.7778	16.554	1.07655	0.717699	3.70372	2.22676	2.11526	6.34443	1.25361	1.1442	0.975096	2.68404	2.00364	3.43094	4.17466	1.01146	0.689253	3.27699
ARHGAP23	6.56927	2.98046	12.4162	0.756911	2.0411	2.60491	5.52595	7.50129	7.43478	9.26614	7.94034	38.0538	2.14906	7.43368	24.8396	2.23588	12.3354	8.09736	16.617	2.45257	1.18263	35.6409	3.45546	14.4271	11.6747	13.1709	2.87929	5.26537
ARHGAP24	2.52771	8.14674	1.03034	2.4322	4.41047	9.27345	4.82013	4.22264	2.5239	2.84332	6.4836	8.63324	1.40069	4.17031	1.46652	1.4663	6.01658	4.24107	0.608981	2.73278	0.742236	1.76504	2.35144	0.961073	12.8172	0.984234	2.9871	9.52928
ARHGAP25	4.20513	4.63368	3.89606	0.610332	2.46816	1.03888	2.78842	3.6655	4.72213	21.1587	6.26145	3.12428	4.09336	6.94347	2.65936	15.4788	9.96965	8.09976	5.3745	4.38389	2.70554	7.51391	5.91883	2.20345	8.68402	3.41384	2.44062	42.8518
ARHGAP26	2.28905	2.1749	1.81472	2.7678	6.48642	2.0101	1.22649	1.13793	2.03491	1.74875	2.8586	2.15496	3.58668	5.33885	0.973548	1.83949	3.01481	3.46931	1.58923	3.0728	2.96364	1.09756	2.77744	4.2247	1.16388	1.72699	5.48535	2.28974
ARHGAP26-AS1	0	0	0	0	0	0	0	0	0	0.0444355	0	0	0.13066	0	0	0	0.0179656	0.0865676	0	0	0	0.0403809	0.0216186	0	0	0	0	0
ARHGAP27	0.418314	0.555727	0.335249	0.0907872	0.327784	0.130629	0.373911	0.306388	0.238243	0.166977	0.476598	0.668519	0.468261	0.289408	0.374918	0.843687	0.813	0.664474	0.208094	0.757776	0.666382	2.13198	0.414068	0.457604	0.372328	0.398936	0.288165	1.6491
ARHGAP28	3.42502	0.40157	17.406	0.486679	1.41629	1.74272	0.80178	2.54942	0.98907	0.976387	1.50101	0.977268	0.62043	0.094559	0.549662	0.997376	5.83371	1.15286	1.92575	0.423141	0.174854	0.565338	0.932845	0.461772	4.39542	0.439012	0.155185	0.303567
ARHGAP29	3.90055	3.98097	0.749101	2.47738	5.16143	6.77909	1.74819	3.0919	2.44258	1.25636	6.11332	35.1373	5.32027	4.44612	3.05446	1.08389	6.02064	4.63041	0.655513	4.07073	2.87378	6.1063	1.62418	0.952382	5.02243	4.84339	1.10805	2.37902
ARHGAP30	6.79383	6.15361	5.95988	0.653491	6.08437	1.95632	4.7987	6.67276	2.26164	3.04804	14.2313	11.5064	6.80851	7.27057	5.60213	29.1938	20.5738	12.4274	5.73458	12.8452	6.86294	7.45883	10.6998	10.7308	6.93696	4.10596	6.61681	74.0788
ARHGAP31	13.0268	3.8319	4.81952	5.24339	3.92066	2.61653	5.80753	7.27511	11.7695	7.94551	6.65287	3.89987	6.30481	4.39117	2.67359	4.24413	11.5556	5.48757	2.11298	8.52934	12.4917	2.18181	4.85513	5.31793	2.68975	12.9372	10.812	6.59054
ARHGAP32	2.03479	4.52235	2.71069	2.23662	3.50243	3.1159	1.39464	2.27742	6.76605	3.8712	4.39292	3.76255	0.519946	2.73269	2.33375	1.92443	4.27409	1.33203	1.1762	4.70657	6.36639	9.53659	1.48696	1.02088	2.1843	2.85042	5.73469	2.53839
ARHGAP33	0.945999	1.0799	0.846241	0.54703	0.238725	4.10428	1.68707	1.71016	1.82875	2.12787	1.90551	2.12368	2.17401	0.769369	5.27783	2.48355	1.60017	6.43619	4.1538	1.98484	3.31504	1.43738	3.3888	2.53185	3.26635	0.971912	1.82948	2.29747
ARHGAP35	10.3126	10.8733	13.3759	13.3655	12.7013	10.7296	8.49003	7.79467	14.0513	12.3699	14.4904	13.1321	5.88148	10.6227	8.34836	9.35394	9.91264	6.09819	9.377	19.0348	19.7472	8.10281	7.66872	6.22278	19.517	11.4766	15.9984	7.04992
ARHGAP36	0	0	0	0	0	0.0079779	0	0.0271019	0.0256974	0.007453	0	1.31693	0.0244882	0	0.945585	0	0	0.0137954	0	0	0	0.012178	0	0	0	0	0	0
ARHGAP39	2.91661	2.43746	3.81833	3.66568	1.82457	3.76526	6.28364	4.71764	9.84353	3.30502	11.182	2.27448	5.12017	2.44277	5.09204	6.27551	2.36733	17.9906	23.9312	2.24025	2.11259	2.29617	3.5094	16.4216	5.24023	3.91982	5.53687	0.796313
ARHGAP4	7.40309	5.29293	16.8855	0.687472	3.65354	7.31879	19.4139	33.3972	4.19433	3.08697	11.182	16.9365	20.5972	5.01276	14.359	38.51	12.3763	30.5526	38.751	11.3758	7.74822	11.9286	17.6869	8.83344	20.9047	9.86762	6.61337	64.4086
ARHGAP40	0.00403927	0.0091252	0	0	0.00397859	0	0.0342971	0.177845	1.67666	0.446709	0	0.0206197	0	0.0536953	0	0	0	0.00745365	0.0336169	0	0	18.9621	0.0892857	0.0316669	0	0	0	0
ARHGAP42	3.98882	3.99022	2.26797	2.83046	3.29029	0.0832723	2.45123	3.85645	4.49034	3.95085	3.90035	2.26345	1.90707	3.32863	0.612189	1.01095	12.0924	2.80098	6.34394	1.39539	1.29221	0.793095	5.05064	0.409812	1.21937	2.51987	2.02373	2.25989
ARHGAP44	0.234416	0.231439	0.146257	0.0748329	0.320456	0.179594	0.133001	0.374384	0.753062	0.154333	0.579213	0.344605	0.220982	0.310151	0.305988	0.401153	0.991573	0.91674	0.162385	0.294203	0.229879	2.13159	1.48377	0.54274	2.10167	0.222278	0.130289	0.885912
ARHGAP5	20.0244	18.0953	15.2505	19.4738	31.6793	5.76445	6.88184	13.2366	28.3117	25.3167	14.2579	10.2837	7.48465	8.95578	6.35123	10.1429	12.5434	9.52129	3.72176	18.9703	25.3009	7.7189	11.1106	3.26355	8.5779	13.3571	6.61471	4.25671
ARHGAP5-AS1	10.2783	12.7415	17.0527	8.24163	17.3559	2.28493	10.1588	46.859	28.2564	26.3691	5.48419	4.68056	5.76306	5.55653	8.71506	14.2483	11.4626	8.17289	2.44566	5.38941	5.91291	4.61348	5.82585	3.07	3.36505	12.1181	9.93666	1.156
ARHGAP6	1.00876	0.241168	0.145316	0.187957	2.44156	0.239582	13.9665	6.10257	4.02961	0.306806	5.2911	4.39954	0.571978	4.2285	0.318719	0.475881	1.52811	1.35552	0.834731	0.936423	2.16741	0.324643	0.79082	0.549134	1.01301	0.368049	0.551431	1.42081
ARHGAP8	0.319234	0.240006	0.0682835	0.047198	14.689	12.4003	0.447009	0.648234	2.64587	0.0690193	0.0781133	0.235611	15.2536	15.1909	0.728704	1.03699	0.000147276	12.3371	1.4874	0.232287	0.0975034	0.772666	38.9621	16.4697	0.133415	0.388979	17.961	0.24306
ARHGAP9	4.18684	3.86709	2.91807	0.508421	2.99245	1.58075	3.3593	6.01176	1.4506	2.0694	8.72685	4.48368	8.62722	6.03499	6.24701	30.7103	9.86247	9.8144	8.68707	6.67748	4.01987	5.62922	6.92884	2.14967	3.90971	3.02679	3.33986	69.8968
ARHGDIA	189.639	243.304	156.307	190.812	145.415	257.589	396.543	160.769	117.906	85.6125	164.648	338.741	151.087	436.073	1616.88	293.746	158.602	206.749	325.265	289.021	236.688	235.712	72.2138	1316.33	439.74	305.702	745.56	277.495
ARHGDIB	97.8287	78.2587	80.1535	12.1739	74.6067	34.0936	75.8804	79.1437	29.4362	38.0403	170.243	190.654	87.4501	75.5526	62.0981	233.333	281.35	180.997	180.714	112.701	70.5399	132.434	148.741	63.4169	73.0215	125.35	41.3679	621.872
ARHGDIG	0.167335	0	0.30848	0.0496839	0	0.083784	0.0806845	0	4.3063	0.136554	0	0.0193987	0.079193	0.107104	2.18485	0.0506015	0.0312305	0.165756	2.35892	0.0710912	0.105612	0	0.0517971	0.282866	0	0.180576	0	0.210476
ARHGEF1	24.4354	19.3505	14.9726	25.8758	15.5356	32.9621	28.7307	27.1928	18.9872	28.0077	20.0475	35.4117	40.8346	19.0794	97.6552	59.2558	23.5216	55.8948	42.1329	29.8077	25.808	41.8034	24.5709	89.9249	39.2158	29.6102	28.8056	103.017
ARHGEF10	8.71611	8.4065	6.73226	6.40288	3.53818	4.0224	8.50116	2.27343	5.00401	8.09816	9.56025	5.78224	3.76117	4.67337	3.22012	3.62127	4.87059	9.61815	4.57826	6.31907	6.27179	2.87127	3.41976	5.04011	4.92418	5.86421	5.57579	5.04421
ARHGEF10L	9.83971	12.6012	4.78273	8.6306	4.43272	9.93412	15.9586	6.65939	2.80418	7.51682	9.77673	2.96204	5.75357	2.3862	9.15461	10.1401	5.58458	7.99603	7.02805	10.5027	14.0623	24.8116	8.46018	6.56408	7.76288	4.2119	12.5937	3.51317
ARHGEF11	17.2968	12.545	25.0531	16.1851	14.2017	13.562	10.1042	10.3564	18.6298	15.4646	16.1515	8.8714	11.3928	18.8596	31.9402	17.1871	11.4284	28.5206	19.4362	13.1029	15.2709	6.57071	7.88464	20.9654	10.5484	23.4515	26.527	4.41544
ARHGEF12	12.1959	18.2021	6.96921	11.1362	22.9921	6.6471	7.91476	10.8783	15.1322	14.7328	19.8604	17.2096	3.68077	19.6448	4.4879	7.26686	18.5401	10.3421	5.03389	24.564	29.4527	16.0268	15.7576	5.51811	12.0589	10.4217	4.85512	8.5006
ARHGEF15	4.31058	1.00049	1.16683	0.845629	1.12721	0.994033	3.40741	1.82733	1.1448	1.15054	1.94526	1.55654	1.35444	3.00759	1.87956	1.41132	7.01386	5.08713	2.3458	1.38267	0.742959	2.94213	0.701735	4.74637	2.22414	2.36651	0.482448	1.34334
ARHGEF16	0.0790102	1.85102	0.507701	0.00733225	0.0575037	0.0113492	4.70923	0.733383	5.44085	4.41258	3.18738	0.110998	0.121748	0.255542	3.63675	0.499152	0.516553	1.69294	1.54445	0.0893212	0.0847254	15.0696	2.1519	1.45707	0.124953	1.78743	0.784257	0.140146
ARHGEF17	6.32055	1.82171	9.2815	0.684686	8.29609	1.71661	1.36187	4.9702	5.27942	3.78287	6.65403	5.80678	7.5266	5.83689	6.38227	2.90431	9.54847	10.3016	5.35269	2.85041	1.2613	3.13617	8.4233	5.58129	13.6871	6.44025	1.49344	2.36275
ARHGEF18	7.83599	7.39044	8.19348	10.2371	8.22141	12.6015	10.7719	8.36193	6.38987	6.83929	6.67728	21.5402	8.31428	18.5272	16.9424	11.3127	8.14762	7.22753	13.3255	12.4909	12.5136	12.289	9.87304	10.7836	13.9708	11.0356	12.3954	28.7871
ARHGEF19	0.999995	0.313038	0.491605	1.63874	0.263558	4.50892	2.96481	1.47244	6.06149	4.40175	1.97602	3.50977	2.92613	1.61024	5.70059	2.53087	1.96284	4.41911	4.26793	1.33723	0.950817	28.458	2.7955	1.87013	11.4055	1.99239	0.650898	2.38739
ARHGEF2	40.5029	7.91106	38.8912	62.1187	11.4643	34.4826	18.443	47.2996	23.8103	65.7262	50.5166	28.6347	29.0957	46.3787	53.5487	15.6787	40.9117	54.3978	35.8135	25.8363	21.9612	8.1084	20.0894	41.5373	57	35.8638	8.34296	42.6084
ARHGEF25	6.8696	3.53466	7.31243	5.65703	1.49985	78.2763	8.90456	7.79927	6.32848	5.42288	7.4889	6.03798	10.4231	4.79681	13.5234	4.17448	8.65498	7.37	7.7058	0.664115	0.460332	1.73351	7.36885	4.34816	16.2401	3.47643	0.530784	3.8369
ARHGEF26	1.13264	2.10049	3.61973	0.532232	0.410894	1.05468	1.24619	3.70814	4.3616	0.798162	15.2347	2.05821	1.14455	2.5024	2.21952	1.65118	3.73235	1.69628	1.05241	2.49224	2.27576	1.80707	2.03774	3.71482	0.860777	5.00187	1.79223	3.08812
ARHGEF26-AS1	0.127785	0.179361	0.21388	0.0319552	0.0402274	0.00682635	0.111978	0.742362	0.339907	0.0440588	2.84562	0.0540098	0.0480431	0.40129	0.0632957	0.0649645	0.220322	0.0648372	0.079396	0.134585	0.17304	0.293541	0.262321	0.462384	0.237418	0.193177	0.224222	0.136546
ARHGEF28	2.00246	0.535092	0.251682	4.27625	2.48	2.23444	0.87476	3.96801	3.11524	0.365124	0.774535	5.08054	0.291312	0.53084	0.351249	0.252003	0.82749	1.81444	0.0866337	0.48783	0.390298	2.68682	0.333335	0.561309	0.514741	0.709537	0.519183	0.385079
ARHGEF3	9.00828	8.43067	3.84129	3.8445	6.22928	5.81352	5.49902	4.38518	6.19631	12.6929	11.3343	5.7356	4.37505	3.26022	3.0789	14.4835	10.8966	6.92602	3.39383	4.50167	3.46915	11.2317	4.67992	2.92966	9.33657	3.57326	4.65713	12.7818
ARHGEF33	0.0497348	0.0405109	0.0645977	0.00730056	0.0214018	0.203029	0.142509	0.199505	0.086555	0.0619512	0.0501085	0.0173441	0.0281359	0.057315	0	0.0193552	0.0434808	0.0325173	0.006187	0.0561373	0.0786962	0.0889179	0.0362085	0	0.0669529	0.0132027	0	0.0313809
ARHGEF34P	0.150062	0.285569	0.0148329	0.0650972	1.69423	0.0251149	2.3045	0.627775	0.281813	0.0827757	0.93919	0.0841117	0.166984	0.407232	0.348064	0.552341	3.25452	0.530424	0.0387108	0.913496	0.61272	2.94879	0.290946	1.20112	0.253655	0.621433	0.0794841	0.859608
ARHGEF35	0.354656	0.944068	0.0396677	0.370586	3.11863	0.0854072	8.94473	1.24347	0.444985	0.163223	2.02111	0.0945141	0.0981841	1.40961	0.206508	4.16655	4.53973	0.180196	0.0413459	2.69095	2.75505	15.106	1.00652	4.60205	0.44877	2.20912	0.248433	3.15156
ARHGEF37	0.434655	7.26199	0.824422	0.152304	0.922078	1.70101	1.61308	1.99883	0.922311	0.165968	4.49031	0.302453	0.86026	0.569781	0.458531	11.0474	1.31602	0.374466	0.319866	5.10671	6.91228	24.5811	0.368205	0.191249	0.440379	0.862463	2.8889	0.579799
ARHGEF38	0.0278147	0.0284819	0.0254141	0.0188448	0.0258831	0.0070806	0.0063296	0.138067	0	0.00733136	0.00600065	0	0.0176718	0	0.0206963	0.0349737	0.028387	0	0.0154835	0.0249033	0.00807778	0.00496419	1.44643	0	0.0117115	0.0182585	0	0
ARHGEF38-IT1	0	0.117055	0	0	0	0	0	0	0	0	0	0	0	0	0	0.123571	0	0	0	0	0	0	0	0	0	0	0	0
ARHGEF39	1.77941	3.30382	1.73784	2.06042	3.03174	6.99497	2.39174	3.01121	1.74732	3.77921	1.30503	2.11914	3.92747	4.09436	4.36716	5.48039	1.95781	5.16245	6.62266	4.43712	3.74168	3.41578	3.0122	6.03298	3.4553	4.82271	9.7603	4.21424
ARHGEF3-AS1	0	0	0	0	0	0	0	0	0	0	0	0	0	0	0	0	0	0	0	0	0	0	0	0	0	0	0	0
ARHGEF4	0.272593	0.157308	0.231025	0.136859	0.230911	6.0862	0.391195	1.09126	9.65811	0.219644	0.0605166	0.163818	0.389093	0.49749	5.16411	0.0808022	0.301536	3.57347	0.16752	0.117714	0.0208661	27.686	1.85677	0.245639	0.141832	0.0177689	0.0495498	0.188407
ARHGEF40	18.9485	16.7472	11.2083	13.957	48.5757	15.544	10.1796	33.91	22.1147	116.449	14.7067	4.19431	29.1651	16.8426	25.5238	10.2686	13.0563	17.0926	7.05165	6.54838	7.55838	1.86936	5.30794	16.2547	55.6221	18.7133	6.65309	3.04646
ARHGEF5	0.211071	0.600023	0.0537931	0.0631569	2.58414	0.0716375	8.16657	1.29781	0.428368	0.120379	1.33541	0.118328	0.360032	0.834062	0.672289	1.00102	4.09228	0.981205	0.0930422	1.58122	1.16542	8.80279	0.658098	2.19602	0.48441	1.04937	0.0704586	1.45076
ARHGEF6	5.03	7.19947	8.7191	6.04699	5.69654	4.521	4.30673	6.43991	18.1838	1.78781	12.7506	3.66807	3.27041	1.95187	1.9832	9.61461	15.7577	4.58668	2.33118	4.90184	3.1229	2.27698	7.13093	1.41472	7.52993	3.23628	0.663868	18.3258
ARHGEF7	16.0181	16.0099	21.9635	17.492	26.9712	11.9564	19.4894	9.3424	9.75113	12.7597	12.9695	7.2835	8.3189	9.82423	5.98041	11.6017	16.5167	8.17493	8.0988	17.1093	22.5182	8.65578	9.78547	13.9667	8.94364	18.9027	10.486	14.0205
ARHGEF7-AS1	0	0	0	0	0	0	0	0	0	0	0	0	0	0	0	0	0	0	0	0	0	0	0	0	0	0	0	0
ARHGEF9	4.6998	3.47829	5.58019	7.17898	6.03195	1.85956	2.74092	5.59407	4.701	11.4901	4.75402	1.52571	1.19613	1.74675	1.59773	3.90569	3.94498	1.36278	1.72347	6.10838	6.5339	2.48861	3.7913	1.42628	1.6097	3.84863	4.65259	3.37002
ARHGEF9-IT1	0	0	0	0	0	0	0	0	0	0	0	0	0	0	0	0	0	0	0	0	0	0	0	0	0	0	0	0
ARID1A	13.7387	8.63603	13.7295	11.8721	11.7357	11.3163	9.18544	7.26837	10.0565	15.128	13.8736	12.4256	7.80396	18.9504	11.7614	9.68333	13.8208	8.35899	9.62312	12.243	12.3097	11.4977	10.2566	25.2832	35.6158	14.3394	12.7226	26.7056
ARID1B	4.97202	7.59169	10.4548	4.1345	8.15608	7.83826	8.23838	5.23964	4.30642	5.38779	7.85621	7.45437	3.76598	13.7348	6.29271	6.39837	6.99829	4.27251	7.00113	12.8245	13.9181	9.089	6.51817	6.74078	7.95415	11.4374	7.023	15.9065
ARID2	5.46537	4.17054	5.92089	5.68968	4.6422	2.51369	2.56852	1.35859	4.56906	5.52682	3.3186	2.48893	1.94569	4.28144	1.71792	3.90273	4.45865	1.653	2.65475	4.46999	6.08843	3.16814	4.60226	1.34772	7.89805	7.32361	1.22371	4.34539
ARID3A	1.36588	1.02837	1.90647	2.80103	1.18792	2.45798	1.20721	1.13845	3.80625	2.94169	1.82216	4.73575	1.47212	10.1304	2.50743	2.89903	2.74338	2.76116	3.14	3.59802	3.56648	1.5176	1.51664	5.81014	9.59766	3.40668	4.11065	6.28837
ARID3B	1.65397	1.08524	4.34983	1.04079	3.10705	0.979146	1.37063	0.945909	1.22257	2.13491	1.46024	2.15883	1.91892	4.6054	4.66591	2.68131	2.57466	1.65471	0.784713	2.23409	2.60141	1.07435	2.55839	2.01196	1.61	2.33247	1.85442	5.7571
ARID3C	0.0220749	0.892478	0.0376604	0.0110556	0.0399954	0.0302402	0	0.0166954	0.0769865	0.0397055	0.0765278	0.0138487	0	0	0.19579	0.0367044	0.0615588	0	0.0351156	0.0832466	0.0565793	0	0.2097	0.0933928	0	0	0	0
ARID4A	3.22797	4.79084	2.74937	3.66609	6.26121	2.32461	1.90795	4.23923	3.36465	6.26356	6.3747	1.92579	2.70318	4.73706	1.40175	4.34516	6.28984	1.98482	0.938929	4.52686	5.30466	2.08244	4.76784	4.68335	21.4337	7.60089	5.83225	14.2031
ARID4B	8.47092	10.8403	6.49229	7.5873	6.21479	6.41822	4.61834	6.0721	12.6129	11.9093	9.65465	4.84157	6.11845	8.72351	2.656	8.52996	8.933	3.23488	3.61336	9.8118	12.8361	4.06639	7.31029	6.23159	35.9508	8.12289	9.60364	28.4348
ARID5A	7.21563	13.3488	3.62301	13.9195	6.17981	3.21905	23.6685	9.86367	6.8598	7.97276	14.7718	11.4523	10.182	13.4412	24.6467	19.8747	10.3561	20.3409	17.423	19.0884	16.7391	9.83863	8.1721	21.6776	16.0922	4.79013	15.0002	38.6926
ARID5B	8.07799	9.85033	15.7648	5.1001	6.16989	4.09018	13.9125	6.19524	4.34629	5.02466	8.11022	4.90784	5.64841	17.0082	4.32416	12.2258	10.4237	7.97	19.4769	31.8622	36.0194	9.17547	19.1375	13.9021	26.3036	7.15215	13.8806	21.6358
ARIH1	19.5693	14.6642	21.7546	29.5555	39.6489	11.4899	11.168	11.4808	12.9931	21.0192	15.5938	10.8103	8.55986	23.4165	7.76664	12.4785	15.8287	6.76112	7.91061	14.6878	17.2311	13.3492	22.8941	9.04494	10.5852	17.665	11.3575	15.1098
ARIH2	21.0856	13.2288	16.3698	16.7747	17.5693	17.3292	21.7041	20.1824	24.7886	23.0487	16.2214	19.4416	23.4874	19.5044	14.3927	18.8774	12.657	15.608	12.2138	14.2089	13.897	15.7579	25.8143	20.0288	16.3733	11.6828	15.6916	17.5556
ARIH2OS	0.954777	0.82637	1.47975	0.359699	0.201924	2.64767	3.40035	3.95153	1.59884	0.768966	1.28181	0.564295	2.15962	2.11467	1.64941	3.29408	1.13776	1.2117	2.49726	1.729	1.53226	1.92097	1.4974	4.59831	2.98113	0.608506	2.21151	3.35052
ARL1	42.8719	54.0294	27.0169	47.5326	54.0051	12.3166	24.4349	24.7712	34.2325	43.7088	32.6307	23.703	26.5547	37.4675	19.829	34.8276	36.382	26.0106	20.2496	24.809	30.172	16.9154	23.6479	20.1003	21.2568	26.6779	27.1276	24.5359
ARL10	1.51618	1.46073	4.49167	0.00606055	0.386323	1.07325	0.298776	0.514061	6.91307	1.29523	2.76018	2.45743	1.41521	1.12287	0	0.578337	1.35512	0.748592	1.24918	0.628193	1.16314	0.707363	1.65585	0.90754	1.2089	1.38084	0.220913	0.624348
ARL11	0.638721	0.897218	0.497676	0.190765	0.625495	0.394653	0.423561	0.377065	0.409048	0.267727	1.61336	0.630805	0.756475	1.37016	0.327928	1.55775	1.58373	1.75614	0.749787	0.764866	0.687284	1.36486	0.964356	0.788936	0.636791	0.293104	0.215344	4.37117
ARL13A	0.0091488	0.0217765	0	0.0105176	0	0.0209756	0	0	0.0247082	0	0.0111647	0.0140132	0	0	0	0.02943	0	0.0113954	0	0.0279922	0.0529212	0	0	0	0	0	0	0
ARL13B	4.58476	3.64409	2.39959	4.11557	3.65154	3.85679	2.77956	2.88066	7.86946	5.69072	5.05912	7.1727	2.61389	5.41035	2.75537	2.5863	4.29896	3.05146	0.555142	4.50987	5.34057	1.67147	6.39964	5.94909	6.14437	4.34053	3.56148	5.36542
ARL14	0.0115889	0.0512875	0.0153617	0	0	0	0.194541	0	0.0116148	0	0.194347	0.367204	0	0.0625406	0	0.0198287	0.0137575	0.0122755	0	0	0	0.81394	0.0158417	0.0661663	0	0	0	0
ARL14EP	11.1114	14.3471	15.9767	13.9564	35.6711	23.996	6.9565	11.248	15.6164	8.15464	14.4993	13.0663	11.2075	11.2743	4.09234	16.7578	18.7158	5.76511	3.63197	13.2317	16.5893	6.9764	8.97744	4.64029	7.97967	11.1515	10.9513	13.8555
ARL14EPL	0	0.0622425	0	0.0290881	0	0	0.488171	0.0275608	0.131754	0	0	1.54794	0	0	0.178682	0	0	0	0	0.0640675	0.107842	0	0	0	0	0	0	0
ARL15	10.587	6.98346	7.14004	14.658	8.73413	3.25177	4.49189	7.0839	5.98463	3.74639	10.4781	5.28931	2.35439	6.79237	0.87883	6.58168	17.5423	5.58647	2.26457	6.88337	7.33978	4.89063	4.8289	1.51115	6.40704	4.30999	4.08822	6.35699
ARL16	17.8742	25.2579	17.3265	12.83	7.79489	19.3028	36.0564	24.6108	17.17	13.5029	21.5479	24.8804	32.3791	13.6716	17.2285	29.9736	11.8882	25.5537	26.4703	20.4387	19.8788	16.706	11.2997	31.5391	61.4201	20.4756	32.2121	18.0708
ARL17A	3.81999e-07	0.00724432	0.061435	0.0401656	2.16801e-06	0.0191105	0.268334	0.0412489	0.0829971	2.16509e-06	0.182295	0.069719	0.00439512	0.00463081	0	0.0414918	0.0077841	0.0244084	0.204991	1.37574e-06	0.13983	0	0.0362575	0	0.463468	0.121276	6.77137e-07	0.0150123
ARL17B	0.195358	0.288295	0.106784	0.246707	0.104946	0.384845	0.353133	5.46805e-07	0.0523035	0.144167	0.223426	0.056823	0.123621	0.30263	0	0.538586	0	0.0543382	0.45028	0.69152	0.820522	0	0.423021	0	0.234131	5.04676e-06	0	0.234578
ARL2	81.1475	37.2038	125.165	129.956	94.3548	116.443	65.0631	83.0841	37.5932	34.4477	124.758	137.625	137.879	82.2276	419.16	62.0776	68.2669	59.4021	207.113	97.409	87.7573	86.9072	59.3235	104.068	64.3627	110.951	337.358	102.848
ARL2BP	58.1309	54.5037	40.3556	67.5566	38.532	39.5922	38.1594	38.5639	36.4547	42.8347	34.4233	49.7841	27.9834	38.1445	26.3911	29.0344	41.038	25.8814	22.6063	39.6039	39.1013	29.1987	20.2519	37.7457	29.889	34.8778	33.9587	32.9503
ARL2-SNX15	3.45471e-05	8.26242e-05	0.0133784	4.21349e-05	2.28601	3.75079e-05	0.000116195	0.190906	5.08061e-05	4.27418e-05	3.31929	0.276689	9.54297e-05	4.71011e-05	9.91033	8.58276e-05	5.96073	6.35384e-05	3.6096e-05	0.132817	0.249538	5.31625e-05	3.97296e-05	0.103769	5.02109e-06	4.65682e-05	4.76864e-05	3.23433e-05
ARL3	6.3591	7.74751	7.03597	7.46047	4.85241	9.7394	3.58828	7.74592	4.78106	4.70902	6.93253	13.2957	8.92131	4.90628	5.10268	4.30085	6.2285	8.34144	3.2944	6.39844	6.71567	6.09879	5.19794	3.74206	7.25958	5.05278	6.71878	3.63507
ARL4A	7.42661	10.5726	17.687	2.44334	5.84585	13.3038	27.7495	6.52896	13.5616	8.03961	10.2043	7.07937	10.014	5.51149	8.63989	9.72466	11.7922	12.5924	5.1516	3.69392	4.14874	23.0969	38.0729	8.9285	12.7091	6.36472	4.79076	5.30193
ARL4C	31.3819	6.40972	5.61878	7.15348	16.3651	8.56948	9.98238	4.49791	12.2498	11.0122	33.7466	69.1706	14.2126	9.96356	15.1899	15.3219	26.8695	12.5161	6.76846	12.3536	6.65414	11.7905	8.82455	63.6978	17.9243	5.94142	9.13603	50.8156
ARL4D	6.35994	12.5186	4.93874	5.33274	4.0342	10.2673	1.90613	3.08366	5.33774	8.72477	3.85498	4.9469	4.33153	4.41055	12.449	3.45934	3.03046	3.71161	7.5534	2.74261	2.48699	69.6813	2.30037	10.4606	5.79813	2.63418	4.61381	1.32988
ARL5A	17.9798	26.7253	15.1997	22.7303	28.2621	15.5333	10.2308	11.7642	25.2064	13.5572	17.6683	13.9852	12.1568	20.4897	12.5945	13.2957	23.0856	18.5764	5.67302	20.8791	20.8568	49.0806	14.5143	9.14498	18.329	18.6306	8.60143	20.1582
ARL5B	4.65595	7.98829	6.03635	5.86439	5.748	2.62753	1.90851	1.95575	7.89609	7.81313	2.21091	7.10771	2.0195	4.05195	1.02022	2.12161	4.1501	2.86531	1.08141	3.95972	7.13877	4.33824	8.78885	0.601197	1.55954	2.20089	0.786175	1.97732
ARL5C	0	0	0	0	0	0	0	0.0977386	0	0	0	0	0	0	0	0	0.0328526	0	0	0	0	0	0	0	0	0	0	0
ARL6	4.4043	2.776	2.65202	2.86983	2.49098	3.18734	1.18765	2.88062	4.19097	4.00509	3.63714	3.24732	3.66897	2.19639	1.85631	1.58004	2.18729	2.51229	0.471863	2.64154	4.4798	1.46171	2.76458	0.380199	1.04583	1.50441	1.21828	1.4682
ARL6IP1	91.0723	160.205	209.487	200.001	138.604	223.561	108.561	127.564	78.6922	139.304	150.382	96.2399	61.0968	70.1486	68.8936	82.7352	153.2	113.844	132.007	138.508	129.496	66.3815	116.062	62.8542	41.3036	101.121	46.1673	97.5243
ARL6IP4	44.5536	120.552	52.3494	62.5111	32.7453	107.209	152.898	104.064	49.5419	90.461	53.0872	94.3902	137.924	84.6879	143.673	100.454	52.6195	126.142	370.355	84.6436	70.5516	138.965	65.0417	235.196	130.157	67.1394	70.2858	137.048
ARL6IP5	185.281	116.102	76.1232	225.186	120.927	114.531	103.92	115.543	73.4424	100.814	186.206	77.9917	90.2108	47.4787	47.3011	180.079	125.186	52.2177	26.8117	110.395	120.516	32.4169	111.377	20.6788	41.0127	39.6825	51.3492	102.393
ARL6IP6	15.7488	13.766	8.39437	17.3356	7.59153	11.042	4.33295	9.15964	32.0528	20.1013	12.6637	23.4462	8.5607	11.919	7.32877	8.8286	9.37511	7.95573	3.032	13.49	15.2754	7.52386	7.47828	4.64845	8.271	9.13835	3.37276	5.92174
ARL8A	30.6377	31.5827	73.9682	33.3561	30.0792	77.8733	26.751	26.1468	22.9741	25.7298	38.3203	28.12	38.0555	30.6194	115.753	50.9611	33.4286	43.305	70.347	28.3824	23.6486	22.2929	33.4422	121.82	33.3192	36.229	60.7257	32.331
ARL8B	62.0378	37.2066	83.0804	67.5798	52.0834	55.861	36.3673	39.9682	78.1548	55.9388	36.606	40.3334	53.7396	25.2971	37.5163	48.2938	42.1193	33.2288	14.1227	35.8411	40.4143	58.1642	46.1352	24.2779	11.7195	51.251	28.6274	29.2477
ARL9	0.0912048	0.120795	0.26385	0.0401371	0.163695	0.259383	1.94402	0.545871	1.06502	0.227897	1.45518	0.740549	5.76823	0.110066	0.784187	0.475155	0.337688	2.1128	0.198422	0.0856269	0.0485896	0.597676	0.238967	0.126499	2.58288	0.0819735	0	0.098574
ARMC1	18.0742	23.3085	17.3496	17.0904	15.0712	12.4149	15.7872	16.4827	20.8065	17.3694	15.158	9.80177	12.1776	8.38718	5.96026	17.6097	18.8272	15.7484	11.8073	15.9396	18.0908	12.6927	17.4484	5.0805	14.8561	11.4141	3.0094	9.7546
ARMC10	22.7032	35.7538	25.7511	13.8332	24.8024	18.3282	32.6775	39.5798	27.3639	67.1349	23.4694	22.4641	39.2047	26.0619	19.9163	26.99	18.4341	42.0534	22.1738	23.988	26.632	23.1176	26.9711	23.3131	19.9995	26.2805	23.7114	22.8853
ARMC12	0.151668	0.117168	0.177211	0.0510582	0.0130973	0.10258	0.189553	0.198202	0.899513	0.0610483	0.141553	0.0368909	0.666739	0.312592	0.290581	0.262188	0.179214	0.284355	0.495829	0.106462	0.0699149	0.299356	0.130207	0.0914242	0.89902	0	0.491685	0.615539
ARMC2	0.474079	0.334649	0.414126	0.623626	0.709249	0.342336	0.208293	0.530304	0.621294	0.318998	0.594095	0.766043	0.292857	0.558811	0.280894	0.276231	0.603437	0.392506	0.232189	0.466458	0.504757	0.21518	0.358023	0.34511	0.384996	0.362326	0.123403	0.49249
ARMC2-AS1	0.0278772	0	0	0	0.0713706	0	0	0.0286862	0.0283729	0	0	0	0	0	0	0	0	0.034448	0	0	0	0	0	0	0.164144	0	0	0
ARMC3	0.0050046	0.0250531	0.00811695	0.00573355	0.0334973	0.0415737	0.407066	0	0.430791	0	0	0.145188	0.0120931	0	0	0.0672134	0.0175197	0.00488112	0.0147358	0.119011	0.0647421	0.009188	0.220092	0	0	0.0389764	1.04024	0
ARMC4	0.0217388	0.0072245	0	0.0060545	0	0	0	0.00879671	0.183732	0	0.0122452	12.0279	0	0	0	0	0.00425723	0.0130186	0	0	0.00417705	0.0251868	0.0830107	0	0.735665	0.0209268	0	0.0342707
ARMC5	3.38279	3.1517	2.41981	4.95036	3.27225	11.7452	7.06037	3.78904	3.42182	4.11853	3.33224	5.10602	4.50016	5.78486	9.27294	5.72258	3.19562	5.50146	16.213	4.36027	4.11411	15.9331	3.32469	9.23173	14.2199	6.3954	6.26174	7.91826
ARMC6	12.939	14.8941	11.548	13.4904	6.48627	20.9673	14.9898	11.6646	14.1429	14.1978	6.65098	21.6948	25.5847	19.4284	40.132	15.0106	8.57347	21.4558	38.9169	13.727	9.80523	19.1048	24.7466	24.848	19.3921	16.3813	24.5169	14.9279
ARMC7	6.43073	4.74843	5.34424	8.83867	5.13374	5.14014	11.3969	4.86932	3.39366	6.47088	5.99915	3.46514	3.95562	6.1833	20.8793	7.94172	5.67796	3.89889	6.49179	5.04482	5.33473	7.28423	6.14215	13.1759	13.6114	8.29893	10.6985	6.15147
ARMC8	9.96522	7.70669	11.7333	8.21165	10.2062	8.17792	8.02693	7.14523	7.98105	8.71739	7.92258	9.99525	7.25948	10.1874	7.20459	9.48235	9.05482	5.45774	3.28145	6.81054	8.2899	7.9378	11.0882	3.22763	3.38627	9.98619	4.94023	7.95317
ARMC9	45.168	6.37896	10.3757	23.356	4.42807	8.04592	14.561	8.3725	18.2615	19.8827	6.89675	6.62538	11.0685	4.71265	6.37779	3.71678	5.66663	11.7475	25.8026	5.07548	4.90374	1.16565	8.97262	5.81654	9.44675	6.2987	8.36633	8.39314
ARMCX1	15.4044	19.2576	8.41246	49.0972	18.5557	22.7035	9.87435	26.48	11.9912	8.46055	13.6097	21.552	21.4723	20.1674	14.1946	21.5881	6.92695	17.0939	9.70556	10.379	14.9641	3.3054	14.4682	11.2788	8.30665	11.7964	7.5355	3.59362
ARMCX2	4.61477	1.09249	12.6703	0.290169	21.4418	2.4949	1.64436	24.2669	1.96487	3.25194	13.2795	15.518	29.3837	58.4174	3.82296	4.74803	5.93726	22.2329	11.0587	11.8904	1.82648	1.73782	12.3955	22.4338	13.7973	2.83292	0.496447	3.70756
ARMCX3	51.5707	33.0051	36.2731	1.32471	73.9018	29.4166	19.2435	24.2738	43.3069	23.938	32.6264	35.5901	17.8546	42.8764	16.6549	33.2475	22.9544	22.1377	9.02274	17.3744	28.5211	3.8564	28.7947	19.2989	19.7028	17.9886	17.2091	12.434
ARMCX4	0.889382	1.56959	3.12363	0.524466	2.71083	3.24182	1.53438	2.2677	1.6484	0.562137	1.35382	2.97631	2.62053	2.83211	4.16075	1.46121	1.70554	2.22953	0.348834	0.806891	1.06632	0.722426	1.49508	1.93985	1.70322	1.32601	0.913632	0.855844
ARMCX5	9.06068	5.82536	13.1693	8.75009	10.1601	5.49654	5.83339	10.5917	4.65074	3.43428	5.90736	5.33129	5.35619	5.65797	5.61371	7.52405	8.18333	4.07899	3.46506	5.98534	6.01403	4.72128	3.79055	1.61749	2.69379	8.73849	3.05233	3.12738
ARMCX5-GPRASP2	1.27987	1.97124	3.97248	2.0266	3.1033	1.15298	1.12234	1.39346	1.09848	0.984985	1.41114	1.1367	0.640532	1.47884	1.44977	1.28323	2.42229	0.573382	0.453346	1.64054	1.98981	0.644477	1.75256	0.777718	0.541063	2.04982	1.19996	0.352885
ARMCX6	50.2291	29.4377	35.4759	44.558	63.6479	49.2616	34.15	42.7092	25.7407	21.236	29.4693	41.9113	49.0463	57.1843	76.647	67.6555	29.5773	39.2841	37.7437	20.2695	22.7092	12.6905	33.7865	48.442	33.1967	31.0896	39.3716	25.6311
ARMS2	0	0	0	0.0202321	0.0417669	0.0343668	0	0.0693105	0	0	0	0	0	0	0	0	0.0252992	0	0	0	0.0260551	0	0	0.391257	0	0	0	0
ARNT	15.5344	17.8792	22.8798	19.0275	11.6708	11.4359	8.85969	8.11663	13.1502	15.6878	15.8664	7.57772	5.69708	11.2939	12.5903	13.8804	16.8468	10.3071	13.2132	10.5441	13.2549	6.81065	8.35867	8.97635	15.0843	8.20593	12.6927	11.1321
ARNT2	18.1804	25.5207	39.4952	15.1554	20.3733	12.0386	22.932	23.3891	13.2552	30.5636	10.524	0.24902	10.1553	19.4521	20.4031	19.7508	14.8582	3.27928	4.85762	21.9688	27.031	0.682159	7.70214	10.0737	5.59836	34.8575	17.4474	16.6016
ARNTL	2.47123	3.37575	1.64563	2.87755	2.99924	2.53758	2.74232	2.68529	2.0764	2.74822	3.35698	3.8201	2.07321	5.34626	1.18955	3.67765	2.9952	2.10739	0.897359	3.59395	3.7765	4.52411	4.03187	2.11559	2.52985	1.59397	2.77246	2.97516
ARNTL2	1.33034	0.603396	0.0972219	0.0557769	0.365855	1.82489	0.374499	0.564364	2.69441	1.43525	6.12558	17.1123	0.202926	0.44486	0.441472	0.580643	1.27227	0.97155	0.107993	0.412482	0.269606	15.7315	0.442374	0.275263	0.828211	0.442462	0.0747308	2.94399
ARNTL2-AS1	0	0	0	0	0	0.0648206	0	0.0203404	0.0231468	0	0	0.0166268	0	0	0	0	0	0	0	0.0224587	0	0.0940315	0	0	0	0	0	0
ARPC1A	96.2956	101.15	162.847	46.2454	121.278	81.197	207.607	142.852	124.507	172.71	92.2292	130.911	267.208	155.22	212.529	90.7819	98.6842	141.561	95.626	79.0072	69.3868	128.119	97.6659	197.003	74.9157	166.733	124.758	79.1373
ARPC1B	342.06	481.557	193.26	124.505	393.669	303.445	731.316	485.202	356.715	683.51	409.205	257.154	886.706	192.979	1270.55	390.773	449.643	674.765	265.993	256.791	189.192	244.846	272.822	549.793	249.224	387.368	253.199	467.111
ARPC2	301.918	146.565	193.19	228.112	168.183	279.517	207.673	181.875	351.449	230.1	291.692	212.252	207.388	147.912	181.888	290.905	307.046	270.471	175.349	223.71	173.525	567.871	188.138	287.187	247.068	241.33	142.241	396.191
ARPC3	156.672	251.994	194.257	290.956	210.66	164.387	230.381	211.4	200.468	220.433	237.491	262.414	273.345	256.166	183.05	386.246	299.661	323.086	280.31	217.508	191.269	381.039	226.116	250.963	132.533	205.136	235.383	436.164
ARPC4	122.932	85.9186	189.565	133.602	82.2749	132.702	161.681	101.924	188.516	97.3505	133.85	142.666	169.607	72.7788	309.176	158.202	131.453	127.602	660.471	157.323	131.793	193.968	121.808	282.007	128.946	119.986	150.85	247.301
ARPC4-TTLL3	1.54245	0.372287	0.550987	0.32023	0.21299	1.20094	3.7164	3.2674	2.50704	1.36988	1.31983	0.937891	2.82019	0.415032	0.722356	2.33758	0.779555	1.62346	4.99718	0.963012	0.823306	2.56573	1.27626	0.382097	4.37482	0.280248	0.456158	1.3643
ARPC5	158.55	128.212	297.245	228.583	166.722	144.497	80.9023	102.784	112.939	147.008	230.463	144.046	109.174	74.0928	101.15	136.393	242.426	132.179	126.972	68.3731	55.342	98.6102	107.657	122.281	117.16	115.332	58.4917	144.638
ARPC5L	34.6292	35.236	28.4833	32.9069	28.8219	50.5078	47.974	35.5138	52.0147	50.7786	45.2548	97.3491	40.3041	31.5257	25.6686	63.0832	32.0127	59.9177	40.3207	28.7535	23.3227	198.296	55.2834	68.7567	35.2871	40.8145	35.3498	92.7979
ARPP19	67.971	39.5575	55.497	71.6258	74.9543	27.5687	25.0172	27.8744	27.0678	31.2613	38.9879	30.3186	26.5746	30.714	40.4948	26.1771	38.3294	16.2938	14.7487	57.1527	69.0893	26.9814	61.669	14.3436	15.9723	47.1021	29.6243	32.0882
ARPP21	4.46073	0.0564185	0.0137536	0	0	0	0.254508	1.24918	0.371288	0	0.376735	0.00686018	4.62763	0	3.47907	0.00928775	0.00382817	1.27169	0	0.402199	0.179834	0	0.017825	1.07574	0	0.0164512	0	0.477136
ARR3	0.020244	0	0.0136735	0	0.0228962	0	0	0	0.00997385	0	0.0374426	0.0093744	0	0	0.0324142	0	0	0	0	0.0119778	0.0134334	0.0865814	0.0150593	0	0	0	0	0
ARRB1	6.86367	5.09012	8.27018	7.51985	12.5159	3.88758	6.93463	12.3443	6.7823	8.15157	5.21295	4.15923	3.0301	12.7304	6.36651	5.19097	11.3186	9.33962	26.7994	3.47054	2.07037	13.0859	8.49029	5.1446	2.18734	5.05441	17.8402	11.3352
ARRB2	18.1521	16.8096	16.3133	8.48855	16.0221	18.527	21.1009	17.095	9.69793	9.81241	37.5771	18.078	23.1999	32.8886	62.589	39.1853	41.3987	54.8111	30.712	28.2186	19.6427	13.9208	19.7069	18.1868	17.7801	17.9242	17.8012	28.6073
ARRDC1	8.3993	13.7469	12.0109	10.1478	12.1372	36.9793	11.7605	10.8634	9.00178	9.54866	13.3481	24.7096	17.5394	9.21225	32.9552	25.5757	15.3165	26.1741	31.1532	17.3208	15.5787	56.773	23.5481	19.2403	6.66199	9.3291	18.1454	21.6833
ARRDC2	8.69717	8.57505	2.39051	9.64531	6.17231	21.2903	10.0109	11.5604	8.78722	6.99505	8.95537	7.22677	12.3328	8.03204	9.50513	15.6479	8.85586	23.7117	26.8439	11.8375	11.5687	11.8085	12.0726	7.68882	12.0644	7.10963	11.6757	24.0241
ARRDC3	13.6105	25.4618	35.0531	6.29101	5.50964	8.58886	11.5392	18.3821	46.2622	8.82401	50.3152	11.2413	5.16286	15.6656	6.64256	11.9622	34.0176	7.46321	22.575	25.508	23.9493	28.1722	17.1362	2.01909	6.98125	6.94206	7.36295	15.6655
ARRDC3-AS1	0.150825	0.106781	0.0908564	0.252628	0.205782	0.0673109	0.127881	0.444823	0.258225	0.122056	0.160101	0.106202	0.525338	0.107349	0.0645048	0.159354	0.217213	0.0770274	0.0087402	0.297293	0.289138	0.165177	0.255938	0.218662	0.146249	0.0461575	0.350577	0.587805
ARRDC4	6.46523	17.9069	4.38507	1.41595	20.6822	1.36848	8.05805	6.37805	5.09664	6.10832	10.3597	2.81031	31.964	3.54082	2.43239	4.36309	10.2178	8.05867	7.10152	6.93163	6.64113	24.4708	3.14072	2.55998	0.95347	5.13187	1.80398	8.9522
ARRDC5	0.0958492	0.0376115	0.0699244	0.0158735	0	0	0.0772325	0.125985	0	0.0254815	0.0925172	0.0224507	0.216922	0.0477046	0.0994987	0.387163	0.227223	0.115059	0.056508	0.196647	0.126441	0.115016	0.0607728	0.161594	0.158192	0.0699348	0.199644	2.78807
ARSA	9.25961	8.92703	7.29841	8.74844	11.1609	13.1706	8.24485	8.46628	27.1434	10.3428	9.57701	6.7048	7.94383	20.5788	83.6097	14.5564	15.5239	12.8011	32.3167	11.1754	11.8794	11.528	10.8907	27.8535	16.1338	16.8476	18.5178	12.0313
ARSB	7.82691	4.40609	5.86149	8.94539	7.04084	5.46438	5.47519	10.7448	11.8084	23.7814	17.1576	9.59733	5.10778	6.61042	5.86979	4.32536	7.57848	6.61812	4.03719	5.13629	3.69282	2.00248	3.21844	5.38587	9.98697	6.72272	5.33021	7.56327
ARSD	6.8532	10.9076	10.2812	6.50985	20.0401	10.7185	8.08052	7.63546	4.72065	6.01304	7.01555	1.12302	2.92243	5.41176	5.14529	7.66685	6.09581	3.18498	13.9484	6.08959	10.5115	5.08251	4.8875	7.1953	8.50146	9.59793	26.1899	5.28783
ARSE	4.92025	13.4921	6.95184	9.17976	6.02002	9.64419	5.09576	0.912454	3.32332	11.9833	0.736171	0.0984401	2.40365	1.65068	14.9976	0.835217	0.734304	1.22299	9.1022	3.37241	4.67627	0.386721	0.876528	5.70577	1.36664	4.42858	1.33836	0
ARSF	0	0.508956	0	0	0	0	0.0452128	0	0	0	0	0	0	0.0424853	0	0	0.0083869	0	0	0.00828035	0	29.1377	0	0.0475926	0	0	0	0
ARSG	1.13867	2.84629	2.31008	4.06505	4.19071	2.55245	0.862672	1.32649	2.29992	0.597715	0.9691	1.34336	3.20392	0.513803	3.94523	2.25768	1.39254	2.37497	2.93811	7.19349	7.02116	1.34214	13.0755	3.19202	2.62303	1.82159	10.272	2.07569
ARSH	0	0.0180782	0.20765	0	0.278228	0.0779206	0	0	0	0.0135303	0	0	0.03075	0	0	0.0413119	0	0	0	0	0	0.237049	0	0.0578514	0	0	0.0544181	0
ARSI	1.90661	0.10288	0.0290374	0.669517	0.630282	0.261246	3.63103	9.55786	1.64082	2.15915	1.09457	2.56636	1.53739	0.43543	3.85904	2.46819	6.15131	2.34875	10.8735	0.482783	0.543643	1.43921	0.560828	2.9745	0.154454	0.260265	0.163858	0.388779
ARSJ	0.832415	0.335821	0.992881	0.06228	0.305504	0.750414	1.21629	2.76408	6.00354	4.27886	6.21302	13.8134	0.115941	0.890393	0.564643	1.5757	2.53533	0.910752	0.090167	1.47645	1.29951	0.350685	1.03131	0.64625	6.66008	1.97441	0.086035	1.37138
ARSK	7.91249	4.34429	2.54947	6.61529	3.33601	2.44055	1.76641	5.02337	6.80459	4.11426	6.01001	3.11409	2.32813	1.3285	0.92057	2.31038	1.6033	1.84994	2.25072	1.67562	2.26036	0.739742	6.24752	0.953132	2.6152	0.84451	3.386	1.88008
ART1	0.0104324	0	0	0.0108104	0.0231619	0	0	0	0	0	0	0	0.0522695	0.0757463	0.15785	0	0	0	0	0	0	0	0.0342543	0	0	0	0	0
ART3	0.186834	0.655177	6.10494	0.637948	0.0735131	0	0.285585	5.79168	43.8347	0.641293	4.07343	0.340341	0.187925	0.463034	1.31159	0.324864	2.41661	0.0887296	0.249163	1.0586	0.555777	0.0821996	0.0260177	0	4.93976	0.264429	0.272137	0.2355
ART4	0.21916	4.36562	0.543502	0.0117627	0.0781197	0	0.0951613	0	0.072718	0	0	0.0517515	0.0165619	0.0616476	0.12714	0	0.223698	0	0	0.0113659	0.0128717	0	0.351731	0	0	0.793842	0.0603611	2.07054
ART5	0.0312133	0.111537	0.375287	0	0.0601348	0.0236736	0.0855736	0.0149958	0.0515806	0.0728638	0.0139209	0.0308287	0.353137	0	0.092493	0.193459	0.186217	0.170766	1.56326	0	0	0	0.324744	0.158881	0.100019	0	0.0875178	0
ARTN	0.161751	0.039237	0.0623198	0.0088031	0.0318652	0.252606	0.172076	0.0855048	0.121563	0.481466	0.483571	0.183155	0	0.309027	0.559055	0.0986085	0.13609	0.314553	0.195152	0.0626712	0.0817309	2.7369	0.175863	0.280831	1.47037	0.06101	0.0744723	0.140276
ARV1	22.4901	40.4201	24.8661	25.9775	17.3414	15.4764	17.8097	18.6963	19.3139	13.2989	17.3259	9.39804	36.7636	15.9578	24.3673	21.8163	21.8742	9.26568	17.3858	20.5219	24.3557	18.1866	13.7516	9.38979	7.57609	15.2699	25.2218	10.1417
ARVCF	1.57893	1.51326	3.61057	0.872282	1.32888	13.8913	1.84054	2.14114	2.09061	0.902141	0.706883	2.69483	2.53019	1.31632	5.59904	1.74463	1.27507	1.77143	3.1114	3.8159	5.34025	3.47962	4.99449	1.43124	12.4675	1.44168	2.803	1.6471
ARX	0.0111596	0	0.0433502	0	3.36079	0.15885	0.0236226	0.0577705	0.679806	8.7787	0.0067574	0	2.42444	0.0416954	0.336251	0.0185792	0.0646295	0.0129228	0	0	0	0	0.132712	1.59493	0.0576265	0.106546	0.0490767	0
AS3MT	1.25283	4.92833	8.00418	2.56222e-05	2.03499	9.97856	0.145688	1.38224	0.591038	0.00214533	7.90518e-06	0.347556	4.34315	0.723039	8.01752	0.0146263	1.53121	3.12912	7.74251	0.0734746	0.00024932	1.19803	1.78655	0.000187127	4.1382	1.35477	8.59854e-05	3.86976
ASAH1	175.403	298.598	720.183	252.944	502.455	324.62	268.994	150.134	41.4076	169.714	115.108	38.1399	253.872	267.301	265.056	359.857	465.634	206.942	333.94	148.025	185.585	36.0942	219.863	182.538	23.4002	166.937	257.411	60.8881
ASAH2	0.152181	0.723292	0.0783929	0.116782	0.839915	0.0269742	0.0951406	0.148261	0.297583	0.524855	0.227693	0.215004	0.0751432	0.283063	0.196275	0.0479755	0.188602	0.0214292	0.0108626	0.0172201	0.0450668	0.307098	0.382605	0.0696201	0.0592264	0.151371	0.0623221	0.0805534
ASAH2B	0.166513	1.35079	0.198035	0.216047	0.991313	0	0.167401	0.617422	0.450481	1.42001	0.268319	0.637397	0.204459	0.814318	0.774015	0.175072	0.548613	0	0.108487	0.0300153	0.0676554	1.21188	0.773083	0.179307	0	0.113971	0.163486	0.274393
ASAP1	25.4382	14.1346	23.2016	8.2759	10.0775	7.27976	23.8964	11.8732	27.0583	16.3209	24.8111	11.6012	8.38006	13.912	10.2012	12.745	23.5501	16.0833	10.6287	14.0284	14.9939	5.87951	11.5841	14.3658	41.7779	17.9091	15.4945	12.5255
ASAP1-IT1	0	0	0	0	0	0	0	0	0	0.0220704	0	0	0	0.379163	0	0	0	0	0.0460264	0.0946625	0	0	0.0216097	1.33661	5.35387	0	1.03888	0.904992
ASAP1-IT2	0.0230984	0	0.031227	0	0.0520072	0.0540016	0.425525	0.0438468	0.0309113	0.0110515	0.0861775	0.011136	0.100007	0.375609	0.0412515	0.0708943	0.121655	0.161821	0.297013	0.132932	0.133893	0.115813	0.0108878	0.478439	3.27683	0.258485	0.542087	0.43895
ASAP2	23.5303	17.6208	12.6363	11.4335	11.9796	19.886	9.99007	8.97315	10.811	21.0512	9.33477	16.5477	9.11167	8.92358	21.2117	5.59744	8.54987	10.0265	9.86548	13.526	15.4869	4.39943	4.18452	6.40461	6.92332	12.5198	8.53275	5.31477
ASAP3	3.08559	1.27587	3.21016	1.53081	6.94689	4.58901	3.70497	3.53306	4.75748	1.93305	5.28609	2.61803	3.96732	7.92365	6.40447	5.89057	6.08266	4.47515	6.59253	4.00308	2.37794	16.7042	2.17397	3.08974	16.5219	1.75931	5.83727	3.18457
ASB1	7.43567	3.11403	5.6003	3.7237	6.61212	7.4241	4.99873	5.83716	11.8855	5.2359	4.09185	7.85793	1.3399	6.64108	3.82609	2.85188	4.08863	1.50249	1.71492	5.71027	6.90921	3.40321	3.99421	4.67118	15.8256	6.07451	5.07151	4.53958
ASB10	0	0	0.0265772	0	0	0	18.2488	0	0.00762715	0.0136116	0	0	0	0	0.777519	0	0.0098377	0.0177215	0	0	0	0.0295363	0	0.078817	0	0	0	0
ASB11	0.0245748	0.47971	3.76347	2.74874	0.0071688	0.0239465	10.3768	0.304978	0.0187578	0.103359	0.166565	0.00419113	0.126836	0.0360096	0.163027	4.35974	0.542029	0.0249598	25.7542	7.89543	14.72	0.0115169	26.3623	0.0374491	0.0317065	0.25793	0.396446	2.79463
ASB12	0.0723783	0	0.0791286	0.143038	0.0911799	0.0237656	0.369878	0.042865	0	0.0392744	0.116124	0.0112418	0.0221373	0	0.872509	0.0896831	0.0296788	0.0364602	0.0263996	0.131124	0.213204	0.0348308	0.263105	0.170197	0	0	0	0.269096
ASB13	9.81662	14.2567	5.91484	11.88	7.78369	36.6195	8.10089	7.05006	6.63466	16.3781	6.44106	6.25528	19.369	6.47978	20.7389	13.5452	6.1813	12.5051	11.9543	16.1568	16.827	14.2363	8.83602	5.58461	6.57427	3.63218	19.7579	16.455
ASB14	0.226908	0.157031	0.183829	0.0381484	0.238659	0.122361	0.820487	0.0721954	0.0971493	0.0598639	0.237523	0.274852	0.147982	0.314786	0.108693	0.226072	0.285174	0.112131	0.151797	0.368588	0.520821	0.243372	0.214214	0.22228	0.605371	0.143942	0.332629	1.11409
ASB15	0.0126823	0	0	0	0	0	0.0406434	0	0	0.0081355	0	0	0.0070474	0.0325892	0.0786095	0	0	0.006076	0	0	0	0	0.0081185	0.0343596	0	0	0	0
ASB16	0.239263	0.396761	0.70401	0.124864	0.585735	0.681689	1.2995	0.39848	0.636976	0.164033	0.252623	0.581102	0.342153	0.5091	2.35135	0.589418	0.646389	0.884096	0.264663	0.999436	1.16876	0.500068	0.735618	0.532474	0.986365	0.383751	0.469038	0.796834
ASB16-AS1	5.67212	4.84032	4.06897	5.10173	3.57337	3.26606	4.74283	2.76345	3.66985	1.20688	2.30559	4.77941	4.16155	3.23887	9.78804	3.4348	3.5346	7.53381	4.63356	5.51745	5.94137	3.71284	3.99939	6.77099	6.91425	5.50651	7.34453	7.55886
ASB17	0	0	0	0	0	0	0.0319747	0.0140206	0	0	0	0	0	0	0	0	0	0	0	0	0	0	0	0	0	0	0	0
ASB18	0	0	0	0.0127607	0	0	0	0	0	0	0	0	0	0	0	0	0	0	0	0	0	0	0	0	0	0	0	0
ASB2	2.06324	1.49531	8.33085	11.1265	0.212832	0.64789	2.75004	1.4267	0.160678	2.50601	1.5207	0.403815	1.91488	0.96427	17.6644	10.1496	2.80412	3.57394	3.00048	2.00937	1.25744	1.72733	5.46455	4.81771	0.349191	5.25441	4.98314	6.46458
ASB3	9.38224	7.13896	8.14047	7.31369	7.10992	6.37127	5.31398	7.6483	9.76925	12.7944	8.55749	6.9073	6.58706	5.94914	6.22605	6.06064	7.1676	7.24322	5.95622	5.80241	6.94435	4.08101	5.50864	8.54178	24.4717	6.75925	4.99463	7.54275
ASB4	0.100869	0.0430853	0.253115	0.0149856	1.00187	0.0355399	3.34491	11.3057	0.064008	0.108149	0.0375803	0.0052567	22.1057	2.15042	4.97684	0.661715	0.0713649	5.99764	0.0772709	0.727369	0.406203	0.0075545	2.18588	0.59541	0.17122	0.100841	0.50166	0.0350028
ASB5	0.0232413	0	0	0.0068674	0	0	0.0922629	0	0.00596185	0	0	0.0100427	0.321144	0.032196	1.33869	0.00801825	0.0221591	0.00485223	0	0	0	0	0	2.06717	0	0	0	0
ASB6	5.64558	4.33214	12.4905	7.53983	10.4951	8.1112	9.01788	4.82327	9.07503	6.38417	9.85319	7.22695	8.75858	11.6653	14.793	9.32892	6.70109	9.39902	11.9299	15.3413	16.8338	10.5693	7.93161	25.3569	17.267	13.2014	16.7335	10.2692
ASB7	6.38785	4.44306	6.50591	6.6263	9.60146	3.70901	4.39786	3.33153	3.17994	6.73031	4.22876	3.12304	2.93349	4.94877	2.71195	4.31552	4.08754	2.09171	3.12284	5.94627	6.65325	4.31584	5.90718	2.0708	3.25163	6.35138	2.6534	4.76103
ASB8	12.7383	15.9596	13.3273	11.1916	10.4667	6.99474	10.8288	10.642	6.33378	10.86	13.6187	9.36645	7.98599	8.15222	7.01464	13.2635	15.6254	8.57324	8.43268	14.3612	14.7356	11.5503	9.19134	8.84176	17.683	23.3839	13.4344	18.5937
ASB9	9.2157	22.245	52.7903	30.0757	3.88458	10.9848	11.8783	14.4853	3.20549	11.2686	4.60127	2.96444	4.24519	1.45768	10.865	14.8835	11.2379	4.26445	6.52065	5.75492	8.10937	0.956228	3.57891	0.96048	1.81912	13.8168	7.87146	12.4122
ASB9P1	0.0179433	0.0181563	0.0596566	0.0298564	0.0395333	0.0128567	0.0492778	0.0358607	0	0.025985	0	0.0135059	0.0258609	0	0	0.0174736	0	0	0.0318372	0.0492578	0.0674555	0.0209773	0.0255418	0	0	0	0.0544331	0.045615
ASCC1	9.34094	7.03808	9.83766	16.9076	9.17299	6.67647	5.04994	9.32061	7.60953	10.2568	6.13596	9.32943	6.61625	9.71839	6.25161	4.95043	8.76773	6.71959	5.351	8.16826	8.24094	9.62346	8.55274	9.11136	5.3423	5.1188	14.249	11.3667
ASCC2	15.6454	17.3028	19.8234	18.3847	21.0507	23.7241	20.4251	22.7782	22.5843	21.1806	9.84746	17.8177	18.2521	30.507	61.9553	22.9823	18.4578	17.0278	27.8254	15.8925	13.977	42.5581	19.6842	67.4117	30.3068	51.2007	21.263	19.1018
ASCC3	4.57985	5.53662	3.20199	3.56371	10.2172	3.30314	4.19301	6.01569	11.4233	5.92148	7.84062	7.74202	3.34253	6.90823	1.55626	3.76826	6.35656	4.55387	1.70359	6.40546	6.37774	9.05404	7.04436	2.67645	2.07584	6.14355	1.8057	6.76423
ASCL1	0.0281048	0	0.152657	0.0291437	0	0	0.0208475	0	0	0.0108389	0.881796	0	0.0496349	0.316801	0	0.0163357	0.0469622	0.0211326	1.4917	0.0176842	0	0.0182245	0	0.0531086	0.092403	0	0.0468535	1.74964
ASCL2	0.620728	1.06545	0.293689	0.019185	0.283438	5.70408	0.143247	1.10322	0.261048	0.0858541	1.49733	0.898341	3.7597	0.844201	1.09762	6.2992	1.12727	4.37642	4.21797	3.61525	1.94468	14.5442	1.49415	1.59327	1.14713	1.15308	0.567009	1.98182
ASCL3	0	0	0.04518	0	0.143387	0	0	0	0	0	0.0389549	0.0295437	0	0	0	0	0	0.0494038	0	0	0.0440171	0	0.0500835	0	0	0	0	0
ASCL4	0.0298559	0	0	0	0	52.1388	0.0207166	0.0236166	0	0.0107127	0	0	0.0364924	0	0	0.0159212	0	0	0	0.0438804	0.0393401	0.142369	0	0	0	0	0	0.0822873
ASCL5	0.0126766	0.024206	0.0528889	0.0120047	0.0106164	0	0.175663	0.0182956	0.194683	0.0822305	0	0.030746	0.0362983	0	0.221662	0.0823985	0	0.148614	0	0	0	0	0.0832082	0	0.133803	0	0	0
ASF1A	7.39982	8.96164	5.86898	7.07856	10.179	4.18935	6.35205	12.3884	8.15481	11.0665	9.95888	18.2425	6.04907	6.18929	4.61662	8.01713	8.21544	4.66559	3.08517	6.73028	6.7176	7.27954	8.57087	1.91318	7.47355	17.2537	4.93198	8.05526
ASF1B	7.65618	2.70325	11.3636	7.8825	7.63444	29.4174	10.7617	7.01569	13.5549	22.6392	5.78486	33.5157	15.05	17.7926	53.8272	8.06527	15.3328	14.8911	26.4127	23.9183	9.37237	14.642	20.7261	25.1498	13.7666	19.4396	16.3572	23.0892
ASGR1	0.319163	135.17	0.408259	0.057827	0.123698	0.290493	0.906483	0.68716	0.719268	0.485926	1.03896	0.756003	1.13522	0.644226	0.643405	2.09138	1.88743	2.44108	0.926585	0.715956	0.212109	4.71006	0.606966	0.917438	2.09828	0.38811	0.345216	0.507009
ASGR2	0.307837	128.611	0.543291	0.0180236	0.244874	0.218236	0.457902	0.713498	0.333079	0.303488	0.81151	0.34812	0.600357	1.75543	0.473058	0.607288	1.82445	1.37793	0.38419	0.299507	0.29768	4.48285	0.299131	0.147843	0.925655	0.0452129	0.455966	0.713312
ASH1L	11.6395	9.98983	11.5363	8.6356	7.41127	4.33339	3.8478	4.18879	9.5113	9.48319	11.0596	4.54	3.39122	7.25185	3.09533	6.16682	7.91957	4.9957	4.21695	4.886	7.31395	4.92966	4.8406	3.57578	8.07086	5.20662	5.50765	5.29516
ASH1L-AS1	1.15828	1.34607	2.21574	1.23941	0.869816	1.58919	1.78229	3.14538	2.05065	1.63406	2.04488	1.38387	2.77249	1.1269	1.15406	2.5645	2.17328	3.18119	1.08286	0.99281	1.2569	2.7681	1.49696	0.785202	2.31248	1.59793	0.506333	2.68886
ASH2L	16.9864	19.4656	35.4823	26.5512	17.6449	17.3736	25.5895	25.9069	8.27826	26.956	18.2635	11.4853	18.6314	7.92623	11.1359	35.6099	36.9477	20.6844	42.1095	21.3334	23.3136	15.3931	10.5359	13.5951	16.0554	28.3121	18.5681	21.546
ASIC1	2.43029	0.618487	0.565827	1.98889	0.08534	0.500802	1.64745	0.420437	2.36765	0.169362	0.189154	0.390398	0.940744	0.822795	10.9567	0.37855	0.52734	2.21119	3.36151	0.253333	0.155939	0.864479	0.572945	0.824788	1.27557	3.12328	1.41178	0.306131
ASIC2	0.0537547	0	0.00973462	0.00486502	0.0275874	0.00871035	0.0177372	0.0229385	0.112349	0.0074801	0.0241549	0.0344112	0.0473257	0.0578099	0.0149756	0.0117491	0.0956618	0.0158391	0.0223266	0.0229234	0.050747	0.0397523	0	0.067723	0	0.0224481	0.0615129	1.5684
ASIC3	0.847708	0.66401	0.872196	0.360225	0.360335	0.71055	2.46292	0.381966	0.64935	0.622488	0.415888	0.0823784	0.863745	0.600314	2.76112	0.82863	0.403674	2.80594	0.467326	0.582969	0.60188	0.488677	1.16364	0.690769	1.54874	0.119389	0.372261	0.933924
ASIC4	0.0259249	0	0.199206	0.081118	0.00409367	0	1.18509	0.0441273	0.234988	1.76047	0.0453423	0.0051186	0	0.0312873	0.0302554	0.028007	0.111712	0.100314	0.208007	0.00665275	0	0.0767888	0.308021	0.0393443	0.0422848	0.102459	0.291627	0.0598801
ASIC5	0	0	0	0	0	0	0.0471905	0	0.019562	0	0	0	0	0	0	0	0.0247836	0.00957255	0	0	0	0	0	0	0	0	0	0
ASIP	0.670331	2.44074	0.415489	2.91011	1.01101	1.91106	8.13674	0.841368	0.530872	0.292826	0.135332	0.0361402	0.50224	0.246399	1.07336	0.675955	0.663064	1.44196	0.68128	0.15691	0.172616	0.338494	0.173095	1.2386	0.911512	0.409236	12.9724	1.36847
ASL	11.3983	42.3366	5.30455	5.26398	21.3942	21.1065	28.8475	30.0558	28.3361	17.7581	15.1956	14.529	29.9716	13.3953	65.9633	16.1618	13.8046	20.7595	7.26538	9.20557	8.69619	28.3235	22.8817	17.9743	29.5057	14.1287	17.2161	12.779
ASMT	0	0	0	0	0	0	0	0	0	0	0	0	0	0	0	0	0	0	0	0	0	0	0	0	0	0	0	0
ASMTL	0	0	0	0.0060074	0	0	0	0	0	0	0	0.0138094	0	0	0	0	0	0	0	0	0	0.0428386	0	0	0	0	0	0
ASMTL-AS1	0	0	0	0	0	0	0	0	0	0	0	0	0	0	0	0	0	0	0	0	0	0	0	0	0	0	0	0
ASNA1	50.4971	53.8648	46.4888	69.9175	55.1486	76.78	57.787	95.3381	41.6039	55.3748	46.087	79.6504	108.654	53.6269	146.149	47.5525	47.5153	41.7326	72.099	39.6703	29.7621	71.9039	64.7895	109.615	34.1272	57.0603	69.4166	37.5765
ASNS	29.3653	2.19314	10.3663	0.151919	6.76589	1.26796	33.9973	6.6537	31.3923	2.86982	13.8587	8.24336	17.1328	77.4883	19.1889	8.06559	6.43551	19.405	10.3021	23.8097	10.8442	5.52355	94.8858	68.192	15.0036	11.305	1.31749	19.5591
ASNSD1	31.5599	24.6959	20.5707	15.7165	21.0778	22.146	17.0933	18.6054	28.9436	17.598	18.859	19.2942	16.9572	41.4326	18.0641	17.0473	18.4618	14.9777	10.5335	18.9448	20.9321	17.1444	13.9567	6.71754	18.476	24.7487	14.395	18.3179
ASPA	6.13769	7.54148	0.471933	5.42276	4.21279	0.0743284	3.05999	4.55367	0.119348	0.743675	11.3455	0.432572	0.313502	0	0.511387	4.26631	8.94843	0.212169	1.54297	0.459543	0.0974121	0.350758	0.433754	0.688613	0.285874	11.0464	0.463582	1.7274
ASPDH	0	16.6416	0.0164991	0	0	0	0.085093	0	0.0178913	0	0	0	0	0.123915	0	0.054216	0.0585029	0	0	0.0790145	0.130634	0.49026	0.0579423	0	0	0	0	0
ASPG	0.0064915	20.0257	0.131724	0	0	0	0	0.186851	0.0529634	0	0	0.0245526	0.0183673	0.147074	0	0	0.0147998	0.0154807	0.221624	0.0219211	0	18.6673	0.0865641	0.0667819	0	0.0426432	0	0
ASPH	40.9633	32.5391	45.3911	52.3184	82.959	15.828	88.2344	43.0281	220.999	97.2358	60.0805	179.2	20.7018	35.3813	15.0261	70.4	61.9688	41.1942	13.2958	57.2822	54.4081	15.6311	37.3505	10.186	41.4362	36.026	7.27624	16.4177
ASPHD1	7.08707	13.6655	2.45344	4.28892	1.56878	6.53845	8.26474	1.13299	23.0123	22.4562	4.57956	0.234078	7.88884	15.3289	16.4062	3.34709	0.710974	19.6848	6.56999	7.62693	7.89295	1.23741	2.28277	4.59736	0.414633	3.51505	4.82541	1.80879
ASPHD2	1.93938	1.42398	0.622461	2.03396	0.959224	1.40003	0.833633	1.77713	3.87689	3.71102	1.71663	2.00678	2.38139	2.46044	4.99076	4.26847	1.82447	1.22845	0.921774	2.15483	1.78488	2.85378	1.8498	2.56581	4.15382	4.55433	3.10169	5.73916
ASPM	2.92195	1.34773	2.74245	2.81479	1.38863	6.95784	1.48853	2.98173	6.80853	12.8677	2.82368	4.83265	3.86312	1.16729	2.36931	2.08371	5.33312	6.14675	2.06015	3.1732	1.94996	2.27088	3.89281	1.02749	3.20889	4.2961	0.772439	2.81135
ASPN	20.9345	9.56711	0.446763	1.38427	25.6388	0.925613	2.50457	0.814423	4.77921	17.1889	11.8254	10.5274	1.74836	1.27941	4.4592	1.82954	88.8739	20.8739	0.798356	5.44029	10.2945	1.77276	19.8397	1.60347	15.1168	2.26778	0.241517	0.218359
ASPRV1	0.482317	0.339801	0.424254	0.285932	0.224064	0.46939	0.761181	1.66173	0.155229	2.98832	0.355308	0.335729	0.491756	0.643182	0.0595319	0.976743	0.330396	0.307223	1.24029	0.979252	0.821417	590.184	0.632473	0.321597	5.49567	0.214436	1.00464	0.752649
ASPSCR1	10.6531	16.4385	17.8928	14.3435	8.54661	32.294	25.1505	11.0536	11.1079	8.87287	9.12542	17.0851	21.8337	25.3185	95.649	28.4018	9.41862	25.0064	45.8956	15.5475	12.2005	13.2278	6.99695	47.9294	29.5741	20.9041	67.5644	17.1689
ASRGL1	2.13312	1.39871	7.09363	0.974506	18.008	4.46	4.25695	4.27269	1.73623	1.50759	3.57329	0.674211	8.11169	4.12057	7.99162	14.2732	5.62883	3.8574	2.41623	3.89351	2.82892	1.64994	2.66292	5.81767	0.854653	39.1548	27.0452	3.53697
ASS1	7.52485	152.298	0.424177	0.513466	2.55555	0.931226	5.9718	11.5523	32.2863	2.69742	3.70056	4.82351	4.00268	6.86511	1.85992	3.87074	15.1186	9.07871	10.2112	4.87734	0.83739	260.917	23.1407	13.9612	1.27071	1.27828	0.827628	2.55984
ASTE1	4.11434	2.89241	5.26211	2.65115	2.05385	4.15354	2.83251	2.93483	3.06351	2.87766	2.96175	2.83679	3.87231	3.54774	2.97642	3.76866	3.91643	2.71151	2.68101	2.11009	2.74528	1.84824	4.88805	2.15099	2.2897	3.41637	2.23288	3.25287
ASTL	0.0896621	0.0485811	0.0415176	0.0229506	0.0218642	0	0.15794	0.109311	0.774236	0.019524	0.0273671	0.0377758	0.109295	0	0.197689	0.342539	0.0395787	0.110596	0.0650125	0.111298	0.283753	0.301822	0.0382345	0.0931451	0.302503	0	0	0
ASTN1	0.0185581	0.0256279	0.0329878	0.0127216	0.0641931	0	0.0567697	0.00403396	0.323706	0.0135932	0	0.160995	1.3735	0.0191937	0	0	0.0111796	0	0.0376172	0.00787418	0	0.0047417	0.00524684	1.59179	0	0.0147573	0	0.097691
ASTN2	1.06193	1.77671	4.79717	1.61634	4.5415	2.75242	1.35356	1.98222	148.133	1.67399	2.86861	2.09103	4.6734	2.95432	3.20812	1.01957	3.86103	3.90361	4.81585	1.98545	1.93088	0.522015	2.33363	14.1449	4.65384	3.80678	9.39491	4.09718
ASUN	9.71008	18.0081	9.92007	16.8418	10.0593	12.1046	8.2498	9.72315	12.2446	18.9417	6.88244	17.102	16.1015	14.844	3.64467	13.247	10.971	11.3837	13.3639	13.3933	17.0386	9.75225	8.13997	3.79547	7.03901	26.8039	13.5288	9.61586
ASXL1	10.7923	7.18325	20.2734	13.5267	6.75141	35.1614	14.1508	9.9701	18.4793	16.306	8.35594	20.3045	16.6845	27.1626	19.0242	12.6279	11.2838	9.75674	17.0715	17.5173	20.409	8.84653	15.6487	19.512	17.0152	16.3973	10.816	15.4046
ASXL2	7.73007	7.00616	6.22567	8.65709	9.60141	3.11417	2.67585	2.43301	7.18805	8.2901	5.03138	5.20751	1.32299	8.00617	1.42613	3.50573	6.31204	2.67828	0.581257	7.54218	9.86399	2.65528	5.69582	1.57858	2.36507	5.56754	2.51896	3.88561
ASXL3	0.00992597	0.0839393	0.00481341	0.00184015	0.0218964	0	0	0.0168282	0.00327756	0.0297892	0	0.024042	0.00968096	0	0.00981736	0	0.0561321	0.00206968	0.00314425	0.0171215	0.00386085	0.00792565	0.0071809	0	0.598175	0	0	0.0236298
ASZ1	0	0	0	0	0.00954125	0	0	0.0336792	0	0	0	0	0	0	0	0	0	0	0	0	0	0	0.0102186	0	0	0	0	0
ATAD1	27.12	39.7724	38.7534	47.3034	35.9269	13.1366	12.6397	16.9268	21.9749	20.2197	18.925	19.892	14.545	16.0438	9.58094	17.7288	18.1411	14.4254	11.468	29.1331	40.1326	14.3308	34.8838	11.4703	10.1543	14.1119	18.1917	13.8286
ATAD2	7.10834	6.05056	3.73352	7.25443	6.58763	7.82477	7.06397	6.65421	20.2673	20.8809	6.49693	7.98329	5.64222	4.47077	3.72725	5.47687	13.6683	18.3936	7.66326	8.35172	5.85203	5.03976	16.2347	2.27028	6.85623	12.8774	3.52051	6.5545
ATAD2B	2.18499	1.91874	2.27319	1.26786	1.74204	2.24074	1.31035	1.37647	1.81574	1.98849	1.94957	1.0753	0.982478	1.17452	0.807063	2.07025	2.80748	1.46643	1.35611	1.50316	2.03073	2.65352	2.44501	0.817862	2.71995	1.92558	1.26344	3.25136
ATAD3A	13.8447	7.94725	6.52964	9.41173	9.65396	19.9179	44.4688	12.5714	12.5376	21.7177	10.0787	26.3061	15.5379	23.1859	35.8011	17.4167	7.15374	32.0737	34.4682	18.7275	15.2949	31.7647	14.488	105.369	21.8111	50.4253	24.6759	16.6566
ATAD3B	5.09075	3.34979	2.94868	2.4578	3.03742	12.1821	17.6482	5.13696	4.98801	23.3992	4.17382	13.1959	11.3054	12.4099	7.94643	10.358	3.05369	37.0461	24.9739	2.94698	3.2778	25.4233	8.61403	65.3155	9.48879	37.8948	4.84298	9.80345
ATAD3C	0.279301	0.382819	0.419008	0.169892	0.167582	0.273624	4.84809	0.504239	0.26857	0.342463	1.03565	0.31224	0.305764	0.536307	0.608679	0.317781	0.729814	1.08754	0.630471	0.230403	0.221077	1.10743	0.520304	1.01977	4.37439	1.04356	0.512009	0.840519
ATAD5	0.726526	0.618077	1.05	0.511559	0.587109	0.879555	0.68218	0.535588	1.55692	0.923728	0.475449	2.01812	0.503565	0.622201	0.748321	0.561589	1.22696	1.03421	0.425518	1.60631	1.99962	0.580978	1.26619	0.638192	1.02291	3.12684	0.643945	1.72305
ATAT1	0.667486	0.576315	2.07981	0.817259	0.529	0.386836	0.494759	0.216074	0.227002	0.269545	1.00792	0.48583	0.64923	0.389312	1.61609	0.342487	0.990434	0.516576	0.835758	0.539853	0.436001	0.256095	0.577724	0.914151	1.67656	0.54698	1.08719	0.21315
ATCAY	0	0	0.0082789	0	0.00226348	0	0	0	0.135062	0.0255369	0.0314822	0.00224465	0.00986072	0	0	0	0	0.00823381	0.44914	0.00293461	0	0	0.00344937	0.119728	0	0	0.0157753	0
ATE1	10.0304	11.4799	10.4863	12.3018	10.074	6.489	3.51232	6.21855	7.33471	12.8962	5.16666	10.8391	5.41498	6.7876	3.28881	5.93375	7.34976	4.89119	2.97466	10.6148	12.6678	6.63933	8.48988	1.18088	2.92569	6.13258	5.98486	5.17274
ATE1-AS1	0.276759	0.300421	0.0146515	0.183476	0.0257901	0.343172	0.104785	0.115803	0.171539	0.225993	0.439953	0.286818	0.0501705	0.85937	0	0.10777	0.132901	0.259766	0.0697635	0.111774	0.158884	0.0774376	0.974568	0.527614	0.151058	0.46471	0.250031	0.264657
ATF1	13.384	14.8287	7.79481	12.6841	8.91109	4.86806	5.80028	8.15827	11.15	13.6111	10.0021	12.7952	9.28852	7.43526	4.09974	8.70895	10.1713	7.72853	3.56901	9.60267	11.4473	6.72282	9.22938	1.47546	3.80131	13.2954	3.38064	10.0297
ATF2	20.9463	18.8257	13.8887	18.4424	17.7862	13.9279	10.9332	12.4718	35.557	19.9881	13.5273	11.6161	11.0354	16.8427	7.1936	13.7971	15.1434	8.21315	6.05061	13.3168	17.5307	4.80555	11.1914	2.4357	13.8306	12.1234	4.32384	8.93281
ATF3	4.19801	35.0071	2.28132	9.01654	1.33709	13.7263	30.1439	2.22952	9.75838	5.19829	6.931	5.36627	5.06067	10.4583	3.20909	4.99819	8.84458	5.27323	4.34425	4.07651	2.48696	12.1209	8.92213	20.9826	2.94596	3.40885	9.20774	8.8472
ATF4	290.207	341.173	205.418	273.444	83.7646	241.769	296.678	228.685	378.959	255.24	153.907	201.528	181.617	373.932	415.48	376.885	217.863	221.577	326.534	354.454	360.74	403.856	440.461	329.225	320.32	321.443	621.333	176.362
ATF5	18.1402	335.378	11.0857	11.0981	14.978	26.1475	38.0149	24.7471	15.5495	33.6979	48.3454	24.4281	18.1618	27.9276	49.0909	49.57	27.2536	32.8966	38.7515	41.7227	27.6673	33.9832	17.715	51.3927	27.1944	24.5087	20.0557	35.7025
ATF6	18.6461	14.986	18.5963	29.6767	15.1042	6.3418	7.46024	8.45282	13.3031	10.6276	14.3323	6.48095	7.96155	10.0074	7.95873	7.85815	10.8812	7.00046	7.58404	14.8257	16.2937	9.12408	12.0785	10.0625	7.97661	11.3071	11.111	7.44848
ATF6B	4.17954	5.91807	13.0648	12.663	8.17594	3.54424	3.2703	3.09554	3.68337	3.52286	9.92605	5.6111	9.27502	3.09626	12.4954	5.17673	8.1022	6.99444	9.28552	7.05919	6.90991	5.95251	7.46345	4.04761	4.12245	4.73097	9.69281	5.60234
ATF7	14.2141	19.7701	14.0684	17.1998	12.0266	9.27501	12.0287	15.0824	13.9398	22.0831	18.7669	12.5249	10.8536	6.20747	10.4709	11.6222	17.3176	11.431	9.23813	13.1221	14.33	11.2599	7.3522	6.78797	13.1038	8.83804	10.8954	7.98165
ATF7IP	10.12	9.05526	13.4471	10.4228	12.097	4.60194	5.27449	7.54286	8.50556	12.6236	11.5474	9.9637	3.79159	5.06079	3.49458	7.92639	11.175	4.42805	7.5949	8.58582	10.8377	6.26847	7.71176	2.23606	6.07545	6.10346	1.95245	15.3559
ATF7IP2	0.423361	2.42252	0.111122	0.967908	1.59776	0.109701	2.48056	0.384307	0.48842	0.105012	1.83562	0.174581	2.53159	0.820597	0.356229	1.87069	1.38955	0.268357	0.477096	0.336371	0.228398	1.51958	0.601585	0.450949	1.01288	0.162255	0.111046	4.37769
ATG10	2.81718	4.31597	4.72684	3.21917	4.04876	2.76452	2.73034	5.27771	2.35939	1.40328	4.55201	2.5032	2.85243	1.65486	1.40802	3.83705	2.96405	2.31444	4.8561	3.02027	2.47457	3.0201	2.47971	5.34295	7.34897	1.23163	11.2266	3.43124
ATG101	31.9839	37.3402	27.5616	34.2786	39.2942	38.7559	50.3259	44.4855	75.5408	102.173	28.7063	31.6031	56.5413	30.2744	75.3167	53.9191	25.5135	54.449	59.7698	28.5692	24.5836	67.5532	30.7258	56.8824	38.1198	112.438	69.5196	58.1659
ATG12	16.3997	11.7721	10.2951	12.5164	11.167	11.2068	11.1503	15.4769	13.4713	9.64406	14.276	12.2835	11.5	7.48174	3.99921	10.2384	15.1513	8.82736	5.63415	11.6462	12.5421	6.35818	7.55414	9.08963	9.4491	8.20076	5.84073	13.5509
ATG13	13.4197	8.12636	13.249	17.1602	18.8212	17.9392	12.7366	12.3452	19.7223	15.4741	12.5485	13.768	13.4254	14.2758	14.67	10.8885	13.4694	6.73946	9.43755	20.6466	19.6417	16.6285	6.26607	18.9145	20.5024	15.3528	21.9044	15.1521
ATG14	5.21901	4.28142	7.07108	8.45284	9.9439	4.4538	4.00571	7.34072	3.88464	5.95919	4.90887	4.63105	5.66973	5.65563	4.27315	6.5762	6.00328	3.72166	4.19954	6.25833	9.10547	4.2509	4.8061	2.11221	7.0053	5.40278	4.26195	3.14847
ATG16L1	18.2698	7.55686	7.51211	8.9651	7.61212	10.1658	6.52717	9.74676	16.9053	8.33067	11.7956	7.65857	8.55326	6.10423	10.1421	10.589	6.44421	5.41324	7.45181	5.3373	6.09019	9.39475	5.82967	8.22613	8.24356	8.31002	9.193	9.36792
ATG16L2	2.48664	2.47381	1.41093	0.397749	0.840688	3.1361	2.51654	3.52424	1.71843	1.19541	2.31008	8.56815	5.22504	3.35242	5.02971	7.43194	5.12146	11.1392	4.98909	3.05495	1.93254	16.9716	4.62653	1.79021	4.08401	1.55617	5.34858	14.582
ATG2A	3.46677	4.70836	4.42732	4.73613	7.4253	4.55621	8.86132	5.75007	2.94493	3.2406	4.62751	5.98584	11.3091	12.8732	22.3353	6.58076	4.87913	3.99012	6.21426	7.28277	7.72748	12.0122	4.21539	4.12709	5.41994	10.9049	6.78091	8.76567
ATG2B	4.88314	5.27905	3.89024	3.05661	9.61819	3.12295	2.17237	4.46342	4.30623	5.70606	5.26707	2.54194	1.87082	2.66411	1.41187	3.57192	5.05027	1.67866	1.38681	4.42362	6.60408	3.74788	3.0666	1.0474	2.61162	3.32122	1.63195	2.7419
ATG3	30.3076	39.1579	33.5813	34.7741	29.554	64.4216	34.825	43.6251	37.1133	40.9059	47.0578	49.5179	61.362	48.103	35.3424	56.7722	43.798	54.7225	21.577	50.4256	44.3637	43.3529	47.656	26.5871	74.1814	61.4299	28.0765	38.7675
ATG4A	6.74852	5.99153	4.54937	7.49142	11.275	6.75244	4.48398	6.56919	5.07292	4.31168	7.76218	7.35159	4.43342	5.14138	3.19264	7.7082	8.20056	6.36308	2.48854	3.97521	4.31196	8.85892	6.72325	2.52113	3.01404	3.88688	5.3633	5.98251
ATG4B	35.6435	12.6585	13.8963	26.8595	9.1194	54.6415	21.7263	21.9808	26.6451	30.8858	14.8788	14.7618	28.5724	18.7612	34.7706	12.2988	10.6394	13.201	73.3881	18.4447	19.9699	26.5082	9.74431	24.4226	30.0095	26.856	44.9748	18.8474
ATG4C	6.93145	7.98963	6.17528	6.8396	9.32645	5.3506	5.33937	5.83276	8.39064	14.8914	11.7608	5.88767	6.41218	5.94184	5.65383	6.83362	13.2233	5.40577	4.19466	5.84643	5.50807	2.55009	10.2185	0.857939	3.36716	7.62558	3.12434	7.10782
ATG4D	6.61306	8.44879	5.407	8.45023	5.5889	17.0785	18.9086	15.3941	7.01208	8.16581	3.76561	11.0905	12.1832	13.8242	41.0561	15.6926	4.34761	7.48151	12.9716	8.55673	6.77313	23.2952	20.9149	35.0604	8.83	15.5608	24.3165	10.2274
ATG5	9.84436	12.2587	6.73335	9.24611	13.5906	8.38978	8.71167	8.72757	7.95654	7.66415	12.8752	15.2502	5.89029	9.35622	3.39603	8.86199	9.71928	6.45784	2.91913	10.4984	11.0489	9.82437	9.43005	5.03956	6.3311	10.0166	2.38185	8.82096
ATG7	4.88647	4.45069	9.13269	3.4519	5.08935	3.35279	4.37584	7.83197	7.59765	4.52553	6.50823	6.86853	4.52395	3.2372	4.14407	5.97319	6.32244	4.84819	5.12425	6.18137	5.18269	8.30567	3.92171	6.77204	3.5704	2.90253	4.28743	4.69447
ATG9A	31.6286	13.8941	17.5667	23.5505	14.7444	34.3113	32.3987	19.8982	24.2911	18.0365	15.0742	15.8634	23.1865	18.4528	103.585	17.3299	15.269	15.036	36.6574	22.1782	21.9321	27.4801	15.1768	30.0138	38.235	24.0381	39.7187	16.6423
ATG9B	0.194481	0.0710694	0.592518	0.0238603	0.0992008	0.271041	0.50248	0.230507	1.08495	0.0758679	0.356689	0.0934293	0.322122	0.917574	0.217334	0.183455	0.21993	3.91097	0.592956	0.0880081	0.0496714	6.03502	0.625517	1.5744	0.327905	0.589251	0.0523237	0.379569
ATHL1	3.88252	5.44114	2.22982	3.82938	0.377514	20.0585	10.7421	6.80609	4.72739	1.82822	4.00732	4.98051	8.57437	2.5994	11.4563	19.8242	6.58399	10.709	4.27841	3.90182	5.28864	8.91417	11.0676	1.53249	7.48969	2.06696	5.92481	19.6905
ATIC	64.4833	25.3509	57.5607	74.9424	36.045	57.8657	34.8671	42.7778	88.4988	31.4148	28.1304	38.5662	30.7577	68.6966	66.3782	36.6511	30.3781	33.5038	78.1599	47.9721	41.327	37.7132	25.9245	70.9518	41.4802	60.0728	86.6743	56.4238
ATL1	2.17966	1.8174	6.89741	6.70833	9.14293	3.63969	0.873252	4.80286	4.86493	11.026	5.14152	1.23546	2.56638	0.592303	1.05338	2.93089	3.93197	2.51328	0.551666	2.10957	2.17008	1.65785	1.80972	1.24429	4.22089	1.37043	1.52109	0.761469
ATL2	24.143	22.831	21.1967	32.0256	33.4265	16.7537	16.2097	17.8215	20.6299	23.5991	13.1582	13.6389	8.46291	16.1414	8.42458	7.09809	13.0256	20.9596	14.6231	15.3438	20.6746	34.7238	15.6855	5.2154	8.06447	17.5404	7.80664	10.0685
ATL3	16.7638	7.49176	4.68637	17.1782	6.60015	17.5668	8.88704	12.9427	10.0106	11.2979	23.4181	14.1614	8.88469	10.7907	6.17553	10.2768	15.4789	9.28349	4.5495	18.0177	19.1625	14.1952	10.283	7.09479	12.0503	13.0981	13.6472	11.8782
ATM	7.13654	6.68408	2.55016	4.85624	17.6677	4.17931	2.64217	9.26359	7.98879	8.31126	9.46809	6.15073	7.2169	9.59204	1.92287	5.78123	11.2131	5.89984	1.78678	10.6575	15.9057	1.68451	8.22278	1.0869	5.38954	7.60226	2.28819	14.8866
ATMIN	19.2718	17.1909	14.0697	23.1005	14.8656	10.6979	8.58814	12.8244	11.2308	11.0669	11.0032	8.97193	7.67273	13.1714	4.04042	9.46913	12.0395	5.97398	7.51239	12.3821	15.1259	16.7941	7.02322	5.44472	9.04086	15.3412	11.482	11.1974
ATN1	33.1827	30.9355	37.1666	27.5574	23.3416	39.8732	56.6025	24.4499	27.8854	55.9072	43.0395	42.384	22.3313	43.6602	176.117	28.5712	38.5435	34.5312	28.4471	38.5804	41.7566	31.2144	18.7995	37.8495	68.7854	33.6174	17.8948	23.844
ATOH1	0	0	0	0.013709	0	0	0	0	0	0	0	0	0	0	0	0	0	0	0	0	0	0.103874	0	0	0	0	0	0
ATOH7	0	0.176544	0.406607	0.0766554	0	0	0.1382	0.142752	0	0	0	0	0.308378	0	0.342969	1.17643	0.100424	0.129799	0.247299	0.0349805	0.0195955	0.0348851	0.0806835	0	0.205347	0.341426	0	0
ATOH8	0.472689	3.22124	3.81174	0.456722	3.64059	0.889505	0.187528	3.82424	0.646789	0.0690871	0.860242	0.122495	1.06846	0.163184	6.61479	7.48705	1.37674	0.801619	9.64898	1.43333	0.386603	0.475942	4.50645	3.60402	8.89675	0.868386	9.58751	12.222
ATOX1	165.412	178.508	147.845	133.832	427.673	615.047	135.275	238.661	191.859	134.15	195.348	100.666	445.988	233.381	680.12	198.629	174.274	625.186	565.237	94.4288	72.0195	234.519	68.6272	1082.03	115.419	136.146	386.108	267.418
ATP10A	17.6348	20.3094	1.17636	25.231	38.7584	1.96746	6.84769	0.950696	7.06584	7.80752	2.61755	0.947909	11.1616	7.39255	6.41739	15.2076	3.47956	7.74658	17.7452	14.0885	17.4234	0.777312	6.10172	31.1093	0.89375	3.87303	1.55756	5.63871
ATP10B	6.02965	2.57167	0.0549258	4.91534	1.14928	0.0133684	8.36221	6.82064	4.6967	4.45636	9.02345	0.0188566	0.357712	0.0375588	0.20224	1.39193	3.0706	1.54263	0.0543218	0.0215776	0.0566714	7.33758	0.0479113	0.273377	0.898236	0.862087	1.6723	3.58842
ATP10D	6.61172	5.33242	1.42901	5.14025	7.59412	3.25998	2.71741	4.58292	3.37969	18.1259	5.83847	2.85686	1.79917	1.95616	1.40719	2.67816	5.0426	3.43185	1.36892	2.80839	3.28037	10.9795	4.43893	0.951425	5.91205	3.08796	1.90102	5.39029
ATP11A	2.1271	12.0661	10.4443	0.487511	43.1244	15.0456	12.8034	1.39243	6.52611	3.35195	3.23704	1.72655	9.0965	8.72995	4.55061	15.8228	4.567	5.73619	4.84114	1.43028	1.14224	4.83514	18.1108	5.15045	1.90502	14.1821	12.9494	2.67275
ATP11A-AS1	0	0	0.019322	0	0.0133493	0.0221487	0	0	0.00514075	0	0	0	0.109127	0.242679	0	0.0148917	0.0136481	0.00884065	0	0	0.00716655	0.0344342	0	0.233714	0.224468	0.0732474	0.209519	0.180095
ATP11AUN	0	0	0.007663	0	0.0388225	0	0	0	0	0	0	0.00959982	0.111759	0.106715	0	0	0.00735025	0	0.0361371	0	0.0073639	0.0141618	0	0.0387624	0	0	0.0353943	0
ATP11B	13.3448	6.88018	6.68272	16.8511	10.6204	10.6059	4.8687	8.22391	14.5576	11.1016	8.7278	18.7632	4.28031	12.161	4.09411	10.8596	9.63593	5.25381	1.72472	10.3842	14.2831	18.4044	15.1666	2.06417	2.97919	10.9065	3.64443	9.86388
ATP11C	5.68502	9.72685	2.93581	8.64585	9.56739	1.63096	3.79751	4.66347	7.84848	4.03758	9.59877	7.74981	1.9173	3.54821	1.21877	5.16359	7.16844	3.5839	2.59608	4.07727	4.03479	2.42163	6.18849	0.859142	4.53094	2.30902	1.45641	5.96732
ATP12A	0.00983999	0.0068676	0.00414575	0.258535	0.01342	0.0067533	0.139829	0.0163844	0.0679934	0	0.0761885	0.00307739	0	0.0200282	0.0414348	0	0.0159729	0.0593285	0	0.0079265	0.00886655	41.2919	0.0250093	0.0225677	0.0224065	0	0	0
ATP13A1	14.423	16.2907	12.3709	22.6681	20.6724	16.2384	30.7444	19.9836	20.4825	18.8762	14.1349	18.7926	28.0704	24.7094	70.7436	24.1323	14.8148	19.0418	39.5286	23.6684	19.8672	24.5016	21.6328	55.7235	31.2111	28.2543	27.3942	21.12
ATP13A2	14.0911	9.99336	10.1456	15.088	23.0063	21.6855	21.6523	18.7042	10.5472	60.8717	15.3652	17.1321	46.2362	28.6267	112.487	27.7327	16.5998	21.8579	36.0317	25.9806	18.6702	19.9667	42.6291	53.6672	11.7335	54.9802	67.7064	23.8168
ATP13A3	17.5604	27.7359	18.7072	19.0617	29.5572	15.4616	16.918	12.1235	28.7455	23.3578	19.2522	51.8757	15.1103	19.5419	10.6827	14.9328	20.5148	14.0599	7.54622	18.1325	21.2972	16.0191	30.6918	3.6756	2.50719	13.4281	6.15922	9.90895
ATP13A4	0.0252507	0.0970123	0.00828405	0	0.151372	0.0144356	0.0091965	0.197003	0.0630645	0	0.028067	0.0142528	0.0394043	0.070929	0.00872215	0.0250128	0.00381968	0.0263366	0	0.0288324	0.0108179	10.3596	3.65277	0.018708	0	0.0119579	0.0175394	0.0737316
ATP13A5	0.0116229	0.0085851	0	0	0.505679	0	0	0.511641	0.0115821	0	0.00439681	0	0.005286	0.446295	0	0	0.00475894	0.00452131	0	0	0	0.189684	0.0156941	0.0697087	0	0	0	0
ATP1A1	1044.19	547.741	383.284	552.686	527.097	623.76	466.473	471.293	337.709	508.7	592.102	172.102	458.233	672.359	882.782	896.625	261.959	289.364	256.053	544.569	609.894	356.64	276.279	414.82	106.163	438.735	821.61	96.993
ATP1A1-AS1	10.6953	5.17468	4.87859	4.43383	5.50789	5.54748	8.04236	9.61234	4.68163	5.32738	7.54383	2.88031	8.94843	11.6186	15.429	12.2052	3.98243	3.78299	7.79448	9.08341	10.2823	4.51908	4.40079	11.5843	4.86894	11.3128	20.2523	3.18496
ATP1A2	0.11658	0.0939179	6.58186	0.0597079	0.0661083	0.0718248	0.0578612	0.364845	0.0102595	0.0340949	0.0835296	0.327155	0.372289	0.0128639	1.85095	0.0725019	2.15344	0.0492609	0.0516848	0.41626	0.0378925	0.10831	0.102463	0.0151297	3.7228	0.00985182	0.0540808	0.0116521
ATP1A3	0.21254	0.202821	0.407742	0	0.104333	0.0329837	0.111422	0.120432	1.01692	0.0292177	0.322663	0.0607555	0.318324	0.86966	2.9291	1.28054	0.233386	5.59004	0.749552	0.255483	0.0927026	0.0610306	0.176757	13.5117	0.0296345	0.172386	8.60052	1.43695
ATP1A4	0.17253	0.148772	0.072513	0.0186641	0.196569	0	0.219978	0	0.0172973	0	0.0452277	0.00622335	1.24762	0	0	0.245484	0.153956	1.63465	0	0	0.00451166	0.0095907	0.0513305	0.616834	0	2.13998	0.111168	1.03644
ATP1B1	20.135	49.9147	232.42	16.7359	8.42426	14.9992	12.5654	75.7769	24.1622	40.3887	14.4569	19.3449	5.40288	3.39161	112.787	37.457	78.4882	9.55925	8.95957	15.4841	10.7239	89.0192	21.0544	3.02932	11.4374	47.8382	15.0359	38.8501
ATP1B2	0.898381	0.731035	2.88016	0.143698	0.272769	0.354259	52.7078	34.369	21.5725	1.70591	83.1837	0.29177	0.465043	0.23755	2.6247	0.81797	6.33838	0.754619	7.07712	0.150806	0.132355	0.281956	0.637717	2.80107	9.20124	0.582821	1.68148	0.927268
ATP1B3	113.061	57.2306	118.672	200.761	82.9608	187.891	141.28	184.156	115.371	150.13	61.4419	91.1418	165.168	93.2014	118.084	92.9594	113.329	106.767	37.6572	117.74	138.389	253.826	106.883	157.535	18.9013	187.113	105.088	63.6219
ATP1B4	0.00619173	0	0	0	0	0	0	0	0	0.0042245	0	0	0.232791	0	0.10388	0	0	0	0	0	0	0	0	0	0.0141529	0	0.0160141	0
ATP2A1	0.0818386	0.0159803	0.305484	0.0643332	0.155197	0.116744	0.431365	0.371609	0.297409	0.455275	0.063851	0.162626	1.76936	0.23948	24.4501	0.12692	0.177829	0.330195	0.178212	0.349992	0.297389	0.174629	0.128056	0.203664	0.407878	0.248124	0.34876	0.319487
ATP2A2	39.7719	49.6662	58.8126	46.576	68.2735	15.4976	39.5836	31.5852	54.7916	71.3532	65.5109	72.591	28.8639	58.0881	41.8062	35.8987	40.4031	29.6897	26.7341	51.761	59.5024	67.1646	42.7002	56.0243	24.7099	57.7902	29.4199	32.2803
ATP2A3	3.65305	2.2536	2.08286	0.406351	12.3751	4.55403	13.2849	12.1143	5.90726	39.6414	4.58572	2.07362	4.60567	5.69888	28.1597	28.3004	13.1601	13.1556	7.18123	3.74841	1.57572	5.12711	6.00591	4.18656	3.45884	3.33128	4.45582	126.014
ATP2B1	12.7271	7.22395	13.1857	9.57107	15.9512	6.35056	8.18273	22.5587	48.2214	64.7523	22.4926	19.2469	4.49261	9.44387	3.34425	8.88196	25.0768	6.11237	3.6706	13.7715	17.9713	8.96086	11.0216	5.70321	27.7375	8.23231	12.6391	23.6325
ATP2B2	0.0162819	3.0141	0.0229343	0.629317	0.0321818	0.0175325	0.0164911	0.0250618	3.37871	0.0115785	0.00528441	0.0219393	0.0625427	0.0376216	0.0093257	0.0328367	0.0107098	0.0628501	0.0807615	0.00899799	0.00406113	0.0620947	0.00909455	0.135661	0.0103466	0.00708003	0	0.0599554
ATP2B3	0	0	2.55802	0	0	0.00380132	0.104947	0	0.00352476	0.00306337	0.0170097	0.00383593	0.00813698	0.139791	0.0182028	0.0105679	0.023197	0.0135271	0.828536	0.00482794	0	0	2.70458	0.0142776	0.0427933	0.0448433	0	0
ATP2B4	45.2574	40.6467	33.6729	40.8765	10.2826	12.6974	14.6255	8.54346	51.0652	44.5352	41.2535	13.906	11.7623	9.69639	9.74106	37.8734	23.6772	26.3348	18.6303	20.532	28.0303	15.4563	18.2602	28.1701	11.5838	28.3739	20.8063	10.5101
ATP2C1	33.9633	23.2746	70.011	41.8899	35.7861	21.5333	17.3711	16.2606	32.6434	23.9017	27.5931	30.2229	24.4447	34.4333	14.935	28.4458	29.5571	24.324	17.7978	23.8715	26.4182	27.6661	39.0285	11.8001	9.76091	37.945	19.7918	13.1485
ATP2C2	0.0130619	0.0388006	0.0265287	0.00389784	0.0426393	0.0366553	0	0.116103	0.040832	0.0280762	0.0416256	0.0305061	0.0857703	0.0278232	0.0554012	0.0242568	0.0556193	0.130886	0	0.0864379	0.0385553	22.2017	0.8385	0.121699	0.0664381	0.0213626	0	0.026223
ATP4A	0.00346174	0	0	0	0.0065496	0	0	0.0257452	0.00335725	0	0.00834382	0	0.0182112	0	0.0486848	0.0918095	0	0.0226486	0.900841	0.00996255	0	0	0.154242	0.029651	0	0	0.0275394	0.624544
ATP4B	0	0	0.0233352	0	0	0	0	0.0120321	0.01788	0	0.341961	0	0	0	0	0	0.0228092	0	0	0	0	0	0.0304464	0	0	0	0	0.0548339
ATP5A1	226.857	447.281	252.059	306.426	587.269	232.005	267.464	454.409	271.05	256.849	186.534	150.317	272.144	212.878	148.113	233.912	262.734	193.504	373.198	335.275	333.437	345.426	385.087	265.788	211.035	366.355	356.382	251.774
ATP5B	359.62	501.362	371.003	448.202	527.552	273.22	413.978	419.464	338.733	446.042	229.1	385.464	328.121	346.198	401.089	323.426	328.241	499.906	486.202	269.209	264.683	575.759	454.735	622.032	191.858	421.147	455.391	303.226
ATP5C1	121.617	248.584	183.876	150.162	180.59	199.396	91.219	164.276	98.6459	135.192	151.305	152.845	152.475	78.7232	112.199	184.869	141.189	162.313	186.061	129.691	132.316	204.295	147.564	69.4791	49.5148	97.7449	156.249	111.207
ATP5D	37.8755	85.9095	21.7842	80.2374	24.3082	130.924	214.77	102.775	88.8377	46.0958	27.5971	105.383	67.4349	276.691	305.983	109.156	32.7124	71.8112	787.705	168.095	152.916	165.899	56.0774	382.927	242.448	106.597	634.393	193.076
ATP5E	677.792	1123.91	1501.69	591.751	920.904	1538.86	1317.93	1444.14	1105.53	1289.78	1332.88	955.563	3167.3	2031.51	2540.91	1891.95	1189.96	1246.82	1917.47	1007.03	902.164	1090.1	1281.18	1469.25	2523.42	1411.07	1586.97	1169.89
ATP5EP2	1.3779	1.64746	3.81144	0.680447	1.34794	5.35446	2.08325	7.7324	2.56445	2.48925	1.68697	4.27992	6.8462	0.977355	6.23051	5.52709	1.68047	3.03435	8.51152	0.277281	0.638027	2.64201	2.53954	3.13618	3.50166	0.329359	0.976216	1.57526
ATP5F1	102.479	92.321	71.5312	98.4608	90.3041	84.2642	69.6044	82.0226	84.6962	70.921	82.7296	65.6397	123.965	127.485	49.0757	90.1348	94.5387	75.9445	79.3521	92.4176	95.7027	107.463	86.7442	40.6752	65.253	120.946	109.286	77.1197
ATP5G1	127.882	204.343	263.123	101.599	106.842	138.725	327.862	104.67	131.937	87.4466	120.733	204.276	237.467	175.547	523.456	156.833	138.404	206.435	539.801	101.529	89.8227	280.492	151.41	716.28	131.358	171.674	445.581	124.15
ATP5G2	389.001	690.094	654.317	546.183	338.709	758.951	529.867	366.875	338.327	376.463	260.276	366.317	539.924	337.348	1395.06	419.068	361.436	425.298	1494.26	451.358	491.383	397.825	305.392	457.21	347.63	331.004	856.583	394.654
ATP5G3	146.346	139.99	119.112	134.51	129.246	95.3978	84.412	82.7178	228.982	94.2344	69.0757	55.262	72.1287	124.303	166.115	67.8183	106.27	72.6003	119.319	47.6729	46.3588	111.754	61.57	119.041	41.352	92.8863	91.6506	64.3664
ATP5H	148.321	453.18	294.673	161.833	252.876	267.518	304.097	221.326	163.248	183.9	215.236	212.637	237.988	476.343	427.894	338.18	223.365	338.845	532.736	237.946	211.866	483.733	320.023	658.127	181.905	224.274	651.347	188.751
ATP5I	565.188	666.783	438.252	685.029	357.621	647.286	605.112	365.469	318.229	154.486	353.577	397.882	679.564	479.111	656.299	608.068	331.973	605.136	2099.72	473.671	471.683	963.67	385.352	1364.06	345.471	782.609	974.263	490.057
ATP5J	129.396	163.67	60.2592	193.245	140.642	101.175	149.321	191.346	203.676	97.007	70.061	66.662	243.339	167.735	103.468	118.973	75.5803	146.332	185.26	71.9732	60.4926	151.71	92.7378	92.9687	113.303	88.9728	145.35	129.469
ATP5J2	365.466	417.885	636.907	280.115	543.181	388.332	598.177	618.403	523.104	377.112	418.305	229.026	1470.11	359.458	657.072	455.353	486.652	160.868	846.305	283.548	243.244	476.406	395.799	999.813	397.653	653.947	492.913	408.01
ATP5J2-PTCD1	0.169194	0.131257	0.405849	0.25346	0.390352	0.302291	1.01353	0.109157	0.585342	0.23382	0.656557	1.82087e-05	0.685752	0.397901	0.404129	0.357547	0.281956	0.836666	2.699	4.03537e-05	0.478009	0.677121	0.282918	1.44246	1.75956	1.47628	0.454399	0.715983
ATP5L	96.4029	134.36	88.3238	127.588	165.379	77.9223	87.7923	118.427	119.665	70.0449	122.287	107.892	86.1456	159.83	217.859	118.099	178.472	77.2027	139.768	105.794	108.425	158.773	136.005	123.214	90.5683	101.113	116.243	192.95
ATP5L2	0	0	0	0	0	0.0380242	0.129045	0	0	0	0.0266607	0.0180536	0.129391	0.133311	0	0.0446551	0	0	0	0.124105	0.083836	0.05325	0	0.14849	0.530673	0.187784	0	0
ATP5O	180.174	363.188	208.52	290.45	369.873	209.436	276.83	266.886	305.091	174.881	163.523	140.744	321.709	323.358	210.064	180.423	241.013	219.304	283.169	132.22	122.52	360.715	260.156	173.015	106.974	111.703	412.321	212.409
ATP5S	2.29121	8.7182	3.73129	4.63265	7.04608	2.17646	2.96089	7.23968	3.22298	2.75053	3.58481	3.11457	6.71169	3.42148	3.58374	5.64604	5.40315	6.04638	4.33647	8.02378	9.02979	6.09593	7.54951	5.06837	6.45311	9.02005	7.16149	7.11853
ATP5SL	21.7521	23.0397	20.3149	26.0044	16.3221	32.1424	16.9164	15.3946	25.2441	27.7295	16.1239	23.1029	21.1764	19.0146	66.9326	18.6344	15.9147	16.7357	36.1191	26.2284	24.32	32.1276	20.2684	49.0517	23.5963	21.0553	34.5407	22.7802
ATP6AP1	123.534	62.0588	146.38	147.044	318.554	120.297	147.833	132.223	138.323	98.4896	119.204	90.5951	112.41	96.1037	716.162	154.996	96.8036	97.9069	267.884	76.6137	73.9642	78.012	88.1138	271.533	207.437	120.784	161.592	86.9923
ATP6AP1L	2.4103	0.955121	0.793521	3.35382	1.55078	1.58536	2.79078	1.59431	2.45487	1.40221	1.19526	1.7749	3.07727	1.03473	0.758116	1.37546	1.35455	1.54452	2.49906	3.43479	2.73023	1.46924	2.82501	2.28469	7.13902	0.836901	7.55067	2.08774
ATP6AP2	141.906	106.284	106.45	194.589	266.961	85.8726	126.845	154.615	179.073	178.422	183.509	157.938	67.7431	125.974	72.9747	145.009	127.629	95.075	77.9495	113.615	137.251	94.6256	119.9	53.5392	49.7333	100.914	45.2829	79.2625
ATP6V0A1	33.4186	24.6633	36.3405	30.3519	45.8267	35.0499	25.4712	19.5176	15.0774	18.4625	23.5877	13.7242	19.9532	25.4242	67.1984	17.5611	18.0466	11.9269	34.4271	27.6441	30.6632	24.0345	14.9817	41.2017	14.5225	35.5425	52.3944	24.6614
ATP6V0A2	4.78179	4.83743	6.65203	4.60492	5.15867	4.85318	6.42905	4.92755	5.2905	17.9217	4.07943	4.38226	4.99857	4.94712	2.10866	4.37995	5.50033	5.01867	3.52329	6.17231	7.89672	3.53458	7.66779	4.0993	3.72292	4.20459	1.8161	5.55534
ATP6V0A4	0.41494	5.62465	0.661397	3.08499	14.7879	0.0881803	0.0284424	4.95338	0.117226	0.0387153	0.0195783	0.0108499	0.717324	0.0256057	0.480899	3.65001	0.228946	10.8089	1.01813	0.033839	0.0209737	0.44857	0.102616	8.17662	0.0266488	21.1747	35.1106	0.0900745
ATP6V0B	200.93	157.695	80.0697	156.837	205.837	345.752	224.627	174.805	104.99	417.491	186.381	148.61	765.79	187.479	635.526	215.912	109.992	375.314	240.419	120.906	95.758	214.108	117.314	1324.98	225.269	263.465	382.376	178.044
ATP6V0C	264.382	267.818	256.428	366.859	320.539	294.593	584.206	271.993	164.636	196.018	216.21	255.565	261.526	489.763	1215.07	257.377	203.551	413.781	1009.3	354.719	307.108	341.829	149.618	1658.33	343.026	513.84	1027.97	388.518
ATP6V0CP3	0.169592	0	0.090794	0.0353402	0.106661	0.075101	0	0.266314	0.033921	0	0	0.0375345	0.148357	0	0	0.09888	0.0455406	0.242745	0.170896	0	0.102524	0.107059	0.056339	0.278007	0.570551	0	0	0
ATP6V0D1	67.8942	50.6296	57.849	93.7465	98.1162	80.1724	91.3479	103.975	35.8146	62.297	67.5389	62.1397	97.2327	69.923	169.349	59.3279	74.9725	68.4919	66.9743	57.9118	42.6144	148.196	30.7641	125.426	65.0951	88.2839	116.176	77.7295
ATP6V0D2	0.503788	0.0878359	0.838377	10.5653	118.582	1.27844	0.173561	0	0.374156	0.15474	0.184474	0.261373	2.14898	11.4404	1.21376	0.153132	1.81797	10.7692	0.04146	0.0330862	0.0376253	0.398091	0.0265418	0.679563	0.0346195	0.0514972	0.108582	0.313385
ATP6V0E1	289.95	305.027	375.818	340.709	426.778	502.113	338.633	362.696	277.325	202.729	369.005	164.102	471.609	270.702	410.721	326.732	378.774	421.376	434.017	124.79	109.216	306.663	271.431	278.252	142.51	158.137	447.24	306.371
ATP6V0E2	19.4159	48.0793	37.2891	5.13043	25.8093	49.175	64.2399	43.8629	7.76187	98.295	19.7743	23.0352	79.9783	14.4212	141.026	12.1749	19.1926	32.4722	5.12046	26.794	23.9301	3.28064	13.781	23.1132	6.66308	25.5365	46.0718	36.9155
ATP6V0E2-AS1	0.640766	1.34268	0.73242	0.111283	1.07431	1.65972	1.97374	3.01045	0.80873	5.13034	0.994728	0.436363	4.10891	0.703957	1.29269	0.859613	1.01276	1.73006	0.389549	0.497432	0.499851	0.12542	2.56772	1.75343	1.20853	1.18524	1.41209	1.37042
ATP6V1A	40.2471	29.1234	45.5187	24.3208	38.6551	25.253	35.4614	25.1893	20.9114	26.8997	27.6412	17.4392	24.9342	26.7364	21.7516	38.9664	32.0376	17.6285	13.1959	27.8529	33.1987	22.0389	22.5173	12.3651	9.7657	49.0742	29.3368	24.9605
ATP6V1B1	0.54006	0.595769	0.369769	0.265644	0.29353	2.84764	1.79419	15.1172	0.351135	0.0449342	0.633957	0.168867	1.15229	1.14346	1.84962	1.0457	0.592974	1.05914	4.21804	0.159634	0.167047	1.53259	1.06545	0.425299	4.72731	0.80447	0	0.483608
ATP6V1B2	185.351	126.194	124.805	142.488	160.511	144.321	265.134	157.81	32.1636	124.259	101.582	42.7655	106.703	100.398	122.84	117.966	130.45	118.615	148.998	172.851	172.47	80.3576	51.639	107.621	31.8563	128.866	136.763	62.1058
ATP6V1C1	30.6085	18.9524	34.0117	19.7401	45.835	15.8343	39.5481	20.3401	24.9637	41.7675	19.618	11.4664	22.1338	18.9265	7.60177	22.6339	20.144	24.7755	13.4686	13.3962	15.3954	7.89987	16.6075	10.9197	9.23613	21.2397	13.354	10.969
ATP6V1C2	0.117718	0.183485	0.205513	0.0416291	0.381688	0.787744	0.586808	1.18172	1.57919	30.0362	0.270736	0.382935	0.290616	2.26321	0.140616	0.520787	0.355098	1.88993	0.248263	0.294117	0.24244	37.8387	0.471299	0.274174	0.272467	0.266689	0.0985673	0.531817
ATP6V1D	36.2199	24.5811	46.4922	54.2218	100.734	46.0185	16.9887	41.4004	25.789	50.0962	38.7026	38.106	49.5036	35.2145	37.5553	40.6653	33.1435	28.7042	15.4285	32.4704	29.9377	62.1688	36.289	44.4264	31.3682	57.2813	56.3895	18.9117
ATP6V1E1	119.254	104.148	115.322	200.169	117.739	221.303	86.1358	171.976	171.105	177.978	55.9491	57.0053	155.464	139.935	136.858	129.815	72.7792	59.0241	63.8348	73.3998	62.3888	100.475	133.32	163.454	90.9658	134.627	142.628	158.201
ATP6V1E2	0.892386	0.880795	1.58744	1.32812	0.713542	0.990082	1.7269	0.413338	0.564648	4.97449	0.737481	0.557616	0.799566	1.86101	0.239319	1.16928	0.774195	1.39779	2.88496	0.891011	0.826645	1.7369	1.38152	0.729407	0.752715	2.00709	3.76749	1.65013
ATP6V1F	212.175	207.851	385.219	147.22	536.088	506.591	477.311	499.926	114.049	520.798	249.226	205.703	1013.58	478.522	1919.06	339.519	266.708	743.411	616.976	152.929	128.315	359.461	222.788	511.58	188.232	707.205	283.427	184.93
ATP6V1G1	118.901	188.223	322.395	172.232	259.455	130.98	162.44	82.7809	149.983	100.32	118.587	55.6317	262.846	93.7545	102.086	140.24	126.15	124.882	134.305	107.48	116.258	155.857	136.595	109.558	48.7974	82.7954	85.8044	85.5492
ATP6V1G2	0.0978616	0.0396591	0.0872618	4.35023e-176	8.004e-88	0.0170497	0.0300827	0	0.0116169	0.0142092	0.0610312	0	0	0	0.109027	0	0.125228	0.0128161	0.172689	0.0116635	0.0118814	0	0	0	0.0658014	0	0	0
ATP6V1G2-DDX39B	5.4126e-12	8.60569e-06	0.0592551	0.0751943	0.0350476	5.56666e-14	3.18591e-13	3.75263e-11	0.0259419	1.0061e-25	0.106453	2.34062e-10	9.0795e-12	1.47363e-16	1.54405e-05	3.09125e-13	0.168252	6.99783e-13	0.215274	0.068448	0.074536	1.24964e-09	1.71988e-18	2.41194e-13	2.82412e-11	1.21829e-05	8.66967e-12	1.108e-12
ATP6V1G3	0	0	0.0356756	0	0	0	0	0	0	0	0.030211	0.0200397	0	0	0	0	0.095109	0.0316038	0	0.0269979	0	0	0	0	0	0	0	0
ATP6V1H	31.4362	23.2468	29.1705	57.983	48.4017	29.0497	54.3359	47.4608	26.7654	42.8442	17.5485	15.8468	37.9916	26.8552	13.2784	24.82	29.3452	37.0175	27.7203	21.8363	20.2772	32.4166	19.1401	15.7866	20.3073	30.0479	34.8782	26.1281
ATP7A	4.36458	6.44177	10.6123	11.3382	7.41369	3.92858	2.05051	4.70411	4.08692	2.95074	4.85448	2.05979	2.07694	5.81816	3.49293	4.59789	4.41423	5.37978	6.6777	4.72772	6.22347	5.31278	7.34009	1.8895	2.91397	10.4729	5.01949	2.57903
ATP7B	1.28277	2.19879	2.15321	5.60982	6.01138	1.02212	0.300254	0.402771	1.49178	0.180844	0.711152	0.417124	0.751772	0.857692	1.20389	0.769066	0.749182	0.348733	0.868587	1.52932	2.10121	0.730872	0.995193	0.994002	0.882928	1.23507	1.97039	0.251452
ATP8A1	1.06738	1.83394	1.362	1.71792	3.18851	0.283367	6.05326	0.727236	0.408336	0.308266	1.13697	0.517733	0.817267	0.248026	0.213969	3.96307	1.93829	1.09895	3.06794	1.55791	2.01739	0.368754	8.25794	0.0851757	0.171292	0.238797	0.717921	9.9593
ATP8A2	0.0517562	1.47687	1.18074	3.28932	2.74667	0.587267	0.29505	2.47316	0.466514	0.0398824	1.07564	0.0301511	4.85494	0.324843	0.170021	0.131227	0.258567	0.373424	0.0106204	1.22593	0.954495	0.0458297	0.0506891	0.19068	0.258927	0.0549817	0.0471668	0.134776
ATP8B1	3.0846	2.98213	0.847735	0.624692	0.773196	0.505892	1.17416	2.66066	1.02684	2.06839	1.7573	1.76745	0.613159	1.55685	0.243229	0.367662	3.49775	2.96452	0.66866	0.62418	0.416409	7.6016	2.26111	0.572282	1.32614	0.824308	0.164679	0.406076
ATP8B2	39.6174	34.5401	15.2553	42.3814	10.4571	10.7563	14.3054	16.2425	26.5586	47.6517	25.5459	4.56449	12.5983	29.8084	17.1067	35.7212	17.7023	16.3349	15.0402	26.542	32.626	3.11984	14.9067	31.6498	29.4692	15.813	21.405	15.504
ATP8B3	0.228688	0.2759	0.0617432	0.0680076	0.180908	0.442601	0.264475	0.309364	1.24266	0.609929	0.531311	0.18878	1.09337	0.0596787	0.635038	0.310648	0.353299	1.2824	0.345959	0.571017	0.635154	0.10887	1.28382	0.639748	0.0200192	0.109938	0.643002	0.128878
ATP8B4	1.04546	1.24695	0.547476	0.130172	2.09244	0.200623	0.588562	0.774739	0.374775	0.567728	1.7731	0.7943	0.86836	0.716995	0.204137	1.70639	2.44151	0.809493	0.479789	1.04932	1.00195	0.37076	2.12839	0.43275	1.06216	0.37581	0.155325	0.775025
ATP8B5P	0.106112	0.124759	0.0879123	3.08368	0.105397	0.122519	0.21358	0.156604	0.100128	0.120614	0.0746455	0.0417592	0.104525	0.117219	0.015445	0.0571673	0.0288859	0.0909867	0.0516944	0.0474574	0.110963	0.0445026	0.0740873	0	0.135684	0.0607273	0.0591331	0.0471724
ATP9A	26.1876	14.4585	31.2024	38.5791	15.2698	20.6031	16.1399	21.5589	12.6687	1.14641	3.11787	14.8617	12.948	10.5402	8.79346	7.15543	12.0003	2.50801	8.0767	3.99321	1.24252	4.04653	3.76071	8.58756	14.9945	15.7977	20.1144	7.91537
ATP9B	4.97206	5.92333	4.03991	5.0397	10.032	5.02822	2.91257	6.29497	4.26746	8.73175	5.52485	2.13422	3.2553	3.60201	2.57873	3.35099	4.72247	2.98733	5.03038	4.46967	4.65692	4.39752	7.90588	3.0726	4.59097	2.73214	4.20702	4.07913
ATPAF1	21.7381	29.5379	13.6723	19.9866	16.0773	11.7523	15.5262	18.4906	13.7469	8.51596	16.156	17.037	25.0309	35.5605	21.1869	18.1797	16.6655	15.9106	13.1841	14.7933	12.5861	9.53671	17.8866	24.4459	11.3204	23.7023	23.9447	22.7817
ATPAF2	5.49263	6.89266	4.87533	7.60081	7.15232	8.93327	6.15772	9.31888	7.48431	5.13971	9.44514	4.94301	6.81305	5.78093	19.9319	6.50387	8.5983	8.57953	20.1576	5.07701	4.41751	13.141	6.23843	4.26462	6.8132	4.3049	7.34669	11.283
ATPIF1	139.205	156.856	81.9425	129.952	35.2491	157.482	158.943	147.107	91.9558	247.32	185.32	201.179	263.022	109.489	190.771	207.696	123.809	244.81	234.56	109.547	93.009	363.428	110.907	163.334	212.536	104.532	144.569	173.137
ATR	3.07937	3.97299	3.57631	3.1111	6.60924	3.96637	2.35839	3.46248	6.20147	3.81465	4.06511	5.34513	3.45732	4.68803	1.44078	3.87764	3.82526	3.01037	0.861568	3.53905	4.58226	3.03426	6.7618	0.459677	1.11751	2.91489	1.42596	4.33253
ATRAID	110.913	109.891	85.163	106.777	68.3083	128.391	138.709	176.143	180.405	160.905	134.012	91.9018	118.076	120.726	216.874	129.512	93.4805	93.1342	315.642	79.4914	76.1885	103.648	111.442	246.167	189.764	116.717	171.867	80.5803
ATRIP	3.21871	2.24188	4.36928	2.50284	2.40858	6.36617	3.90629	3.2193	3.83756	4.23201	3.56223	5.13201	5.65832	3.80089	8.32151	4.44238	2.32065	5.00919	11.298	4.22708	3.51944	5.93914	4.37549	7.66711	2.56821	2.57727	6.61636	4.9877
ATRN	19.3304	17.4389	38.4892	32.8508	26.9592	20.2043	10.6259	14.7354	37.5483	24.7403	13.9978	8.89232	14.2728	9.71193	14.9611	21.2544	17.7761	5.38462	9.56442	19.4956	25.0817	12.0859	22.2082	4.71658	10.2464	18.0505	12.6888	5.68688
ATRNL1	2.04444	0.81098	2.78647	0.518098	14.9711	0.403823	1.69392	0.275317	1.3595	0.013702	0.911986	0.0525139	0.549641	23.6854	3.9625	0.670974	1.16718	0.959472	0.8055	0.00488642	0.0234406	0.111093	2.16633	0.775102	0.499135	2.44158	3.56194	0.953175
ATRX	7.70554	8.59676	6.74685	6.69122	14.8407	5.63715	3.44856	5.0046	7.21058	5.0781	7.88831	9.23298	2.32933	8.80192	3.10648	5.86676	7.91986	3.31595	3.38292	9.54031	10.6699	3.63048	8.53463	7.80982	34.3123	12.7508	10.8045	29.1953
ATXN1	8.85918	3.09249	3.91012	7.26217	5.45558	4.5271	3.04364	4.89135	6.25626	3.61082	10.2835	5.49212	2.93617	3.03717	1.9005	4.63581	6.6455	5.74334	1.12887	4.76555	5.4578	4.27862	3.21576	2.36336	8.92825	2.46246	2.7565	2.64458
ATXN10	40.4717	39.8899	59.9093	53.3128	32.1311	25.3378	25.0026	36.3993	101.022	39.6752	32.5567	23.0386	34.7039	32.3508	31.4156	26.1991	35.2794	26.2084	21.7042	32.6321	30.8681	27.8939	44.8346	41.4288	47.0498	57.5878	21.4827	29.2463
ATXN1L	10.4184	7.09334	11.1988	10.6122	8.32892	7.83441	5.78974	7.13157	6.63983	7.82454	7.22734	4.98081	3.24623	8.54813	5.00346	5.2549	9.18352	3.68978	2.60541	9.81564	12.3807	6.41025	6.25981	4.72221	5.66737	5.72915	6.23567	5.70355
ATXN2	5.42162	7.47653	7.59901	10.3508	10.2994	4.49922	5.21288	4.60061	8.54871	10.0689	7.85851	8.79049	4.05378	11.8916	11.9712	6.41226	8.68926	5.33798	4.46505	6.99209	7.65404	3.47081	4.59058	13.0308	11.6253	8.34534	8.94642	7.56193
ATXN2L	27.4591	23.7257	31.1801	31.8103	23.9566	23.1541	41.4727	20.7478	21.1456	28.5995	22.8514	42.578	17.3698	57.5686	71.9832	18.4865	26.351	27.1484	36.1799	34.8784	34.1857	22.6476	22.2026	60.113	33.3533	37.1667	54.6352	47.1303
ATXN3	3.23121	3.50033	2.2311	3.62754	9.87412	1.78735	0.866785	2.06079	2.61538	3.72253	3.48415	1.94991	2.2384	3.27622	1.6142	2.27508	3.77885	2.16389	1.63718	3.25807	4.65218	4.65165	2.45324	1.77748	3.89708	2.75391	2.04174	2.17947
ATXN3L	0	0	0	0	0	0	0	0	0	0	0	0.006009	0.934211	0	0	0	0	0.00950255	0	0	0	0	0	0	0	0	0	0
ATXN7	5.54739	4.63589	5.35853	4.07105	6.08923	3.54445	3.72728	2.93185	5.4626	6.52796	4.73365	5.10431	3.31344	7.10582	3.05769	4.58725	5.47963	3.66405	1.49042	5.85264	7.06786	3.58735	6.67678	2.65632	2.34442	2.17418	2.46487	5.91351
ATXN7L1	4.68476	3.84535	4.00919	3.42821	7.38338	2.17461	3.27855	2.82475	2.72632	8.4855	3.32009	2.31397	3.31774	3.01803	1.99	2.45742	4.2892	3.34617	1.03486	3.36352	3.48216	1.76602	2.7205	2.69856	3.1703	3.04327	2.09768	2.88788
ATXN7L2	1.75409	1.16683	1.16073	1.40589	0.890996	2.13075	2.75843	0.757189	1.79113	3.48997	2.02411	1.9448	2.66905	2.94901	5.02215	1.88606	1.1756	3.46356	3.89633	1.4188	1.79218	2.3914	0.9519	1.02251	6.85928	2.58257	2.08144	2.15336
ATXN7L3	18.4458	12.0154	28.0221	20.9816	24.2513	12.9476	20.1244	11.3455	17.8693	14.3564	16.9762	24.6637	11.589	17.4522	33.1279	15.5616	16.697	15.4519	18.4883	15.1428	15.088	32.047	16.4467	32.8186	24.6403	18.4414	24.5641	22.248
ATXN7L3B	42.0281	38.0978	65.3257	45.1602	55.0213	14.518	33.1484	25.6406	31.7695	30.2766	44.0033	31.1774	15.8138	32.7697	28.2605	33.7071	39.4126	17.3154	29.3681	44.6972	55.9252	23.1943	26.6143	17.23	33.5131	31.3995	50.5532	35.3554
ATXN8OS	0	0	0	0	0	0	0	0	0	0.0145574	0	0	0	0	0	0	0	0	0	0	0	0	0	0	0	0	0	0
AUH	7.19621	12.9808	8.09094	4.99133	10.921	7.77355	3.67342	6.82125	11.0214	3.04775	8.4653	5.21716	7.45837	3.97974	1.66357	6.25356	6.67521	4.67678	6.98435	5.47321	6.60264	4.74066	17.8881	2.02777	2.9681	1.98299	6.30354	4.81955
AUNIP	1.49596	0.306677	1.04283	1.51517	0.479946	2.32081	1.60271	1.51558	1.52913	3.43581	0.873401	2.53861	2.20188	4.07095	1.46355	0.65025	1.12443	1.95799	3.32205	2.47874	2.46836	2.18431	1.66344	7.78377	2.56429	6.81636	3.61657	3.18133
AUP1	129.744	134.532	53.4665	115.734	83.8289	126.067	162.499	122.462	102.662	116.17	74.3457	82.0209	156.269	86.321	255.513	90.0302	67.7695	184.45	254.671	61.8935	64.522	121.983	67.7476	326.447	126.409	141.121	186.093	96.455
AURKA	7.46925	2.67757	18.7792	20.4625	8.39918	14.9922	5.50088	11.0303	20.6892	24.8306	6.02018	40.3314	22.7538	19.1386	16.852	5.06093	14.4215	19.2754	14.935	8.8018	5.21983	9.17155	15.7622	17.1022	8.55738	27.0515	9.11612	9.94288
AURKAIP1	92.4403	81.6517	38.298	81.2378	47.1763	174	150.339	105.891	66.7154	89.9027	64.7882	113.474	87.2796	197.25	179.058	109.668	52.5174	158.456	500.104	89.0328	72.7543	196.808	55.5031	508.621	211.959	272.648	229.209	133.677
AURKAPS1	0.23383	0.15621	0.0253095	0.519463	0.0851266	0.257846	0.972596	0.267267	0.482276	0.551479	0.0537611	0.349889	0.602231	0.554849	0.20923	0.819063	0.199055	0.579635	0.440761	0.0642916	0.124654	0	0.417741	0.674673	0.231907	0.340047	1.16987	0.541127
AURKB	4.39527	1.70711	12.6437	13.531	10.5003	25.4351	7.63941	11.2942	12.1312	11.8555	5.48468	29.2377	21.8974	18.7491	65.2668	5.58351	15.086	65.8859	54.5757	10.8872	4.43586	19.0967	16.8744	30.8276	15.8406	22.019	7.9023	23.1211
AURKC	0.794263	0.307175	0.457283	0.317514	2.06419	0.852697	1.73931	0.513525	0.154584	0.661582	0.470149	0.546686	1.05222	0.222009	0.362887	1.194	0.492797	0.871645	0.622837	0.778095	0.658357	0.874351	0.496608	1.18915	0.798575	0.270691	0.0796752	1.61902
AUTS2	1.89272	1.7733	14.7958	0.0962979	2.97736	4.1498	4.23644	1.38186	11.5557	0.49193	3.68385	0.563657	1.96004	3.5465	0.857017	3.81031	4.93156	3.35364	3.70444	0.649668	0.351274	5.91723	5.61775	2.60662	11.281	2.35554	0.486945	3.27471
AVEN	7.25366	6.39676	11.3539	7.33331	11.1001	6.55061	5.60607	12.0974	5.40384	6.02263	5.88661	8.12431	10.827	11.0573	5.43125	5.37171	6.91529	10.8589	7.86665	5.84788	4.24388	23.3999	2.44669	7.19355	7.93854	9.25183	3.67121	11.3033
AVIL	1.64705	0.390148	0.401122	0.115286	0.207154	5.12926	0.600992	0.662254	1.56014	1.32479	0.683549	0.755633	1.03006	0.645907	0.202068	0.292532	0.741004	0.91561	0.346394	0.561687	0.788177	1.11171	0.433336	0.0758674	1.03765	0.152413	0.0242868	0.409063
AVL9	7.43413	9.98	11.6128	5.2175	9.89222	5.77269	9.27914	7.76681	13.9344	8.04219	5.94477	7.75919	5.80898	8.1801	5.00221	3.72195	6.11196	5.49707	1.79124	5.87638	6.58275	6.07475	10.6468	7.98441	2.86713	7.57628	3.00326	4.08884
AVP	0	0	0	0	0	0	0	0	0	0	0	0	0	0	0	0	0	0	0	0.0556325	0	0	0	0	0	0	0	0
AVPI1	17.2325	35.2216	6.39202	27.298	64.1133	12.5396	8.31709	7.75838	7.34764	23.1939	4.70296	9.66998	59.2356	87.698	171.653	12.0711	4.85133	77.5674	51.2562	24.5766	15.0017	37.9779	7.928	91.3559	6.66213	17.3835	61.8024	8.34111
AVPR1A	1.34736	9.60995	0.18763	0.0844748	0.311196	0.270688	0.676666	0.738438	1.176	0.778043	1.67568	1.10875	0.728553	1.06874	0.0881197	0.300056	5.16727	5.23404	0.588169	0.482704	0.292814	1.2656	0.210588	0.348262	1.8495	1.40568	0.0914306	0.129933
AVPR1B	0	0	0	0	0	0	0	0	0	0	0	0	0	0	0	0	0	0	0	0	0	0	0	0	0	0	0	0
AVPR2	1.89871	0.177113	0.339196	0.301208	0.168692	0.254148	1.59122	1.87542	0.125712	0.280403	0.31549	0.425866	0.74697	0.130435	0.338108	0.743497	1.16324	0.52845	3.08157	0.466798	0.283403	1.03684	0.0143409	1.12982	0.7577	0.376535	0.302184	0.72529
AWAT1	0	0	0	0	0	0	0	0	0.0108352	0	0	0	0.0586697	0	0	0	0	0	0	0	0.0297025	0.0309734	0	0	0	0	0	0
AWAT2	0.0159351	0	0	0	0.00889495	0	0	0.0246196	0.0242178	0	0.0192463	0.766056	0	0	0.0223215	0	0.0099959	0	0	0.00840055	0.0095014	0.0762897	0.0117727	0	0	0	0	0
AXDND1	0.00736995	0.0228956	0.0289606	0.0221072	0.0329751	0.0275606	0.00902845	0.0804957	0.0634191	0.00496793	0.0157177	0.0225392	0.0282097	0	0.0308205	0.0122137	0.0347092	0.012335	0.0130314	0.0208526	0.0226877	0.0156819	0.00493359	0.0193997	0.0143198	0.0246054	0.07458	0.0309287
AXIN1	13.0818	7.80028	11.1793	13.6889	7.08105	11.4783	18.9789	7.30761	13.3527	12.5133	7.65152	12.3146	11.5405	11.7038	20.4764	9.68343	6.32519	14.9432	30.9502	16.5861	15.7521	15.0284	11.0432	22.5285	12.4592	11.8872	18.7595	13.7713
AXIN2	1.16918	6.18785	2.79004	2.69408	0.473527	30.9139	1.58542	1.12244	0.888188	2.15937	0.850588	4.29709	1.49557	0.859193	5.51856	0.693467	1.7352	0.876534	2.34525	0.493706	0.679936	1.49815	1.45046	1.96836	5.61252	1.1452	0.163575	0.658925
AXL	7.92695	7.88302	4.15407	0.67056	5.63265	1.67929	3.79042	4.29761	46.2721	28.542	27.0249	38.0545	6.75518	5.00841	4.21948	11.0189	15.5541	13.3811	6.75005	14.9588	11.0015	2.46905	8.66855	10.8373	18.7907	4.22781	1.60267	3.10584
AZGP1	27.7158	424.12	0.567653	20.4989	0.0757441	0.0692735	254.95	59.8332	18.1198	39.0951	64.6172	1.30505	1.37409	4.99654	9.10786	10.2591	7.03764	0.66292	13.7934	30.7755	56.4391	198.367	10.5272	0.388761	4.43376	38.3704	1.92184	0.45993
AZGP1P1	0.00966955	1.48022	0	0.0105285	0	0	0.107543	0.0400582	0	0	0.0126415	0.0105541	0.0211818	0	0	0	0.013138	0	0	0.0765379	0.257014	1.16825	0	0	0	0.0462354	0	0
AZI2	21.0619	15.5216	29.5129	17.3135	16.5316	18.2444	17.8991	16.7176	20.3753	14.5787	20.6681	14.6239	27.2874	28.8206	8.83381	21.3901	16.3817	19.6136	11.3118	21.0057	25.3112	19.9727	20.9777	6.00701	12.9286	14.1822	14.9599	15.1857
AZIN1	59.0915	58.322	76.8978	64.465	63.0992	29.6169	66.7375	41.0027	74.5596	55.118	51.618	41.9449	26.6999	37.2884	19.67	52.624	61.0747	31.8597	36.4021	38.5288	40.459	23.1604	44.8844	18.5861	33.1555	38.3706	29.5827	28.2
AZU1	0	0.0757735	0	0	0	0	0.157196	0.0262813	0.0354602	0.0315686	0.083579	0.0443711	0.18981	0.249395	0.193259	0.119423	0.196543	0.440107	0.228602	0.0819561	0.0908769	0.063157	0.0906765	0.16936	0.367028	0	0.14824	0
B2M	5472.27	9312.4	2702.49	6289.59	5305.06	2830.75	5952.07	6642.23	1813.26	4154.61	7692.07	2906.77	3834.25	2169.73	3998.14	24208.4	6898.49	5118.39	4493.18	7645.81	5669.72	2872.51	7579.2	1524.35	786.479	2877.7	1906.8	5535
B3GALNT1	3.0047	1.02599	2.97324	0.306389	4.37491	5.08409	3.82443	3.4977	10.8669	1.39099	2.89615	6.90344	13.2927	6.66331	0.409207	2.04637	5.29404	6.82339	0.203215	0.974452	0.946528	1.35859	1.36109	1.55833	6.86056	0.822719	0.0485899	3.32463
B3GALNT2	7.6882	7.52191	4.83199	10.1537	5.78094	3.66488	3.96083	5.29879	9.10037	15.0451	8.08377	4.4912	4.61993	5.11941	4.05905	3.69907	7.51086	3.35203	3.44993	8.69205	10.2715	8.23751	4.57625	3.84109	7.38867	6.80988	5.45337	4.43916
B3GALT1	2.33371	0.079165	0.541098	0.0316685	0.196557	1.12663	0.291699	1.49179	1.46968	1.76889	0.707866	0.171886	0.109497	0.458257	0.127908	0.0254934	0.792262	0.0366028	0.0109651	0.345855	0.411818	0	1.21131	0.0370391	1.60673	0.218954	0.215353	0.479498
B3GALT2	0.148854	0.225211	0.190041	0.254106	0.028359	0.010465	0.17833	0.485167	0.169763	0.207626	1.03147	0.0415458	0.0395244	0.0237014	0.0225112	0.086885	0.315157	0.138453	0.029454	0.0729848	0.0261468	0.167895	0.681465	0.0477484	0.189838	0.115665	0.0433705	0.111017
B3GALT4	0.051519	0	0.0189615	0	0.039357	0.0215032	0	0.098204	0	0	0.0876447	0.0594552	0.0444213	0	0	0.05322	0.0487882	0.073919	0.265829	0.026446	0	0	0.141775	0	0	0	0	0.0587586
B3GALT5	0.0258371	0.0235907	0.0137789	0	0.836457	0	0	0.0649017	0	0	0	0.360188	0.0090715	0.09453	0	0	0.0124657	0.0152431	0	0	0.0067674	0.149229	0	0.0357481	0	0	0	0.0286788
B3GALT6	16.519	7.36533	9.4007	9.34937	8.74329	25.3835	15.5884	6.6102	12.5521	15.8097	17.4129	15.509	9.49568	14.4011	22.2065	17.0714	8.79059	17.0224	28.2723	19.5124	17.7614	13.8663	11.3796	43.9562	43.5029	26.4248	25.5505	18.4506
B3GALTL	7.78435	7.14777	10.9419	21.5653	12.3854	12.2052	2.37988	2.57388	3.63036	7.20222	5.71709	4.12793	4.90078	3.6887	4.04712	6.44864	3.12141	13.1047	7.16554	17.6364	18.9984	2.95025	10.3141	3.63096	5.14275	11.3156	5.39243	2.65434
B3GAT1	0.138494	1.92498	0.432837	0	0.343046	0.173242	0.203626	3.13649	10.4543	0.667999	0.0873586	0.119903	4.56522	1.00459	6.54812	0.341002	0.152831	3.08897	0.664774	0.0563732	0.0630664	0.102502	0.203415	9.06794	0.0841585	0.0709602	0.127234	2.72746
B3GAT2	1.01168	0	0.269749	0.754917	0.510777	0	0	0	0.00888785	0	0.920531	0	1.15128	0.7182	0.516498	0	0.298069	1.25847	1.69325	1.11554	1.03025	0.846272	0	1.08446	1.27338	0.99438	1.18396	2.62158
B3GAT3	28.2056	24.7548	22.9129	41.4943	16.7946	45.1722	69.9304	26.0987	30.4303	18.8864	30.0679	38.2818	62.6292	26.3644	108.967	40.1311	23.4122	30.7672	79.8857	33.0857	30.2127	19.9916	29.4617	61.3907	47.3065	45.7298	123.571	76.725
B3GNT1	19.4485	15.5484	24.0865	35.3687	36.8055	22.8375	19.9708	30.1599	17.6739	15.5097	40.9853	35.7082	38.0468	21.5909	27.284	19.0095	18.3109	11.5328	25.3153	15.2948	15.7189	8.86086	21.6027	28.7165	27.5433	29.8114	76.7133	25.1503
B3GNT2	23.3348	14.2519	12.9739	23.9911	25.9698	50.4011	9.83906	13.9617	20.341	27.2523	11.7052	13.0412	13.3347	12.0295	15.2	19.1154	17.2062	17.6965	3.52075	11.3365	17.3621	11.3872	12.3976	6.91689	15.8719	11.2622	5.52121	18.8113
B3GNT3	0.433484	0.112596	0.0126357	0.0054676	0.0103148	0.0188086	0.079179	0.30307	0.161785	0.0414967	0.341878	0.0295531	0.019835	0.0329183	0.0490407	0.0397921	0.10839	0.0247541	0.15276	0.0258555	0.00730055	3.3714	0.176332	0.115567	0.154417	0.0247616	0	0.209277
B3GNT4	0.115117	0.0230704	0.098797	0.224639	0.0597468	0.444027	0.135303	0.0135328	0.313515	0.170539	0.133441	0.0538562	0.114018	0.209689	1.13364	0	0.0241184	0.0937866	0.756128	0.0286089	0.0322521	3.18927	0.0665841	0.169055	0.0922668	0	0.076457	0
B3GNT5	1.39909	0.961839	1.20494	3.00568	4.35654	2.338	2.08799	3.07172	19.1259	7.55642	3.96049	56.5893	0.888084	4.20012	1.3236	1.23767	5.21357	4.68917	0.380439	1.6163	2.16567	11.9715	1.32736	0.336353	3.01902	1.60608	0.113581	1.286
B3GNT6	0	0	0	0	0	0.0136986	0.0240806	0	0.00603715	0	0	0	0	0.0423297	0	0.0183759	0	0	0	0	0	0	0.541933	0.107018	0.0579992	0	0	0
B3GNT7	1.68325	0.603396	1.07142	0.351852	2.34673	0.837436	10.2867	2.72994	15.2808	7.24145	7.51919	7.30166	1.64453	2.0193	19.7932	2.98645	2.36763	3.33865	3.30647	1.70876	1.72342	0.478757	3.94154	2.16254	2.62343	2.87947	4.46039	1.68974
B3GNT8	0.602542	0.721742	0.771913	0.133854	0.3516	0.784687	0.468875	0.692313	0.307361	0.276197	0.744744	0.45668	1.21549	1.65371	3.68721	1.45735	2.58615	3.02759	2.6192	0.646793	0.439813	9.74462	1.76671	1.21506	10.6725	0.737644	0.685466	0.174327
B3GNT9	5.55052	1.69497	1.66702	1.48412	3.30455	9.74048	4.42445	3.71281	8.46295	16.511	11.9358	8.80194	9.29748	9.34558	11.7495	3.6971	8.01022	9.28008	3.73251	2.80933	2.04883	10.6146	3.68791	20.5603	39.9252	18.4096	4.41545	5.56617
B3GNTL1	1.81478	4.44669	4.95505	2.6184	2.44292	1.05673	3.15806	3.02323	3.4469	2.0127	3.04972	5.21188	2.45209	7.2014	8.0239	3.41969	2.87208	2.75728	10.2493	2.24197	2.13776	2.0377	1.36079	5.99654	4.56635	2.60302	14.6691	3.56945
B4GALNT1	0.649825	0.243991	0.331163	0.074219	0.296674	7.482	2.12899	0.647254	5.06266	2.40994	3.35508	0.476343	1.02706	0.0793337	2.13641	0.900312	0.890042	11.1699	0.325237	0.143131	0.136816	0.282913	1.20011	4.67877	1.64527	4.26858	0.612941	3.67325
B4GALNT2	0	0	0	0	0	0	0.0227656	0.0171483	0.0330917	0	0	0.204992	0	0	0	0	0	0	0	0	0	0.0202481	0	0	0	0	0	0
B4GALNT3	6.21708	2.16382	0.460604	8.5789	0.149106	12.6181	1.69677	4.40163	24.1793	8.65263	0.749853	2.97463	0.335915	0.165908	0.195772	0.135493	1.63231	1.95069	1.08157	0.00880853	0.009832	5.70484	0.675674	0.129003	5.72951	3.2898	0.309898	0.426687
B4GALNT4	3.03264	3.17625	7.81989	0.796978	0.00989443	3.05196	10.1137	0.70602	19.3882	0.846362	8.32826	0.69755	0.738835	0.0865853	1.2373	4.45316	1.93457	3.13872	11.5833	0.0774103	0.0568085	0.68097	0.935423	1.12219	18.6279	2.32943	10.0726	4.37636
B4GALT1	33.2873	41.0426	10.3423	37.0596	92.3577	17.96	22.505	12.8873	29.8064	21.9714	34.8528	43.7247	21.5204	60.5424	21.109	21.0683	39.0298	24.5058	8.25409	66.6395	61.7878	28.4289	32.9545	80.9371	32.0157	32.1977	45.9491	43.9879
B4GALT1-AS1	0.695952	1.77665	0.443466	0.610586	1.69834	1.31249	0.65996	0.742399	0.56828	1.35736	0.668816	0.458409	2.43595	0.72259	0.183834	0.770622	0.803436	1.12446	0.404655	0.526201	0.532174	1.23049	0.571578	0.653054	0.692333	1.20288	0.584359	0.76684
B4GALT2	27.4567	12.676	23.5768	24.5108	14.9526	33.1951	50.4526	22.98	32.2863	23.6513	27.1561	35.4412	44.1714	22.07	98.4467	28.4075	21.6887	26.0597	70.8371	28.717	25.406	42.6522	26.4804	128.419	55.2592	26.9441	37.144	19.6111
B4GALT3	20.7925	26.3336	47.0261	21.6501	14.8134	10.1644	16.4429	13.1905	22.0334	23.2496	23.9176	19.6674	28.5834	17.4016	86.0995	38.6129	21.8533	24.238	47.9915	10.8952	11.785	16.5479	13.5767	49.9418	31.8167	26.3819	50.1403	19.9707
B4GALT4	10.9421	10.1812	9.3844	24.4814	12.4466	12.4721	16.5937	19.5431	22.3502	6.75479	12.4251	11.7094	18.7738	9.36705	8.23893	16.9899	12.2885	10.1263	4.5377	9.3204	9.22569	7.40977	14.1344	8.39716	6.83557	15.2196	8.40322	11.7877
B4GALT5	37.5279	27.1764	43.6726	51.0121	17.6736	144.286	23.6866	17.5893	43.5337	29.5948	30.0611	63.2111	20.7064	37.6989	39.0645	22.5186	32.4754	16.7215	12.1951	27.8497	35.218	7.31879	19.0542	17.8927	22.2164	38.8378	51.6991	31.2797
B4GALT6	24.9095	1.20776	3.72606	12.6757	7.27074	0.0450513	1.22343	25.7119	19.5001	46.4644	9.49869	13.4498	7.28249	2.91639	1.66907	0.517821	4.83741	2.90063	0.492248	8.0732	8.98685	1.03246	28.5648	0.392357	3.64905	7.65015	1.146	4.02858
B4GALT7	9.70923	12.2518	10.1768	13.6708	16.5076	17.8205	24.4429	28.929	9.81281	9.0995	15.7774	17.7224	38.6721	13.3769	21.7503	30.8956	11.8138	19.359	51.5587	13.0397	13.1719	24.7495	15.1049	38.9311	13.6597	14.9463	37.7061	16.6711
B9D1	4.37644	5.90391	4.38898	5.18318	3.42261	4.51948	6.06419	25.2836	15.9171	9.43964	5.71166	7.98599	19.8385	4.73885	33.847	6.76766	6.05132	7.01814	17.1395	3.00754	2.63672	6.85133	9.24354	4.01679	4.69854	7.03718	6.05774	7.68708
B9D2	3.39509	3.08488	1.97049	3.57409	1.51592	7.91611	4.1136	7.43564	4.53851	5.89296	4.49247	12.5051	6.08858	2.19361	5.12631	3.10143	2.8165	4.26886	8.86236	2.8817	2.56007	6.29826	3.57931	4.66985	9.59453	2.09095	3.01426	5.10337
BAALC	70.1984	0.679153	5.28272	17.5832	0.429852	3.11099	135.831	131.433	33.5759	52.0542	56.0226	5.72196	0.504055	3.05069	6.62385	0.318373	11.3558	0.563022	0.251731	0.456234	0.325789	0.737302	0.487057	7.45669	41.8213	5.73377	0.367901	52.0099
BAALC-AS1	0.556784	0.186182	0.372632	0.410126	0.179428	0.106575	0.687821	0.567968	0.350897	0.291572	0.470724	0.087902	0.164263	0.12349	0.252607	0.31448	0.145932	0.0829012	0.0445449	0.40366	0.373601	0	0	0.402996	0.454703	0.167052	0.122076	0.408204
BAALCOS	0.488476	0.175953	0.101688	0.319628	0.123676	0.076604	1.18826	4.96664	0.415266	1.45012	0.387253	0.160227	0.078733	0.271629	0.270475	0.202977	0.279316	0.061635	0	0.272228	0.0613025	0.819458	0	0.308562	1.12458	0.202019	0	0.952211
BAAT	0.00984571	101.266	0.258126	0.0057714	8.22371	0.0243822	0.124935	22.5153	0.204972	1.2814	0.0550653	0.457359	1.22975	10.2132	1.83342	0.0470843	0.365578	0.25783	4.06578	0.0217239	0.0394461	1.38652	0.805838	0.41916	0.0640792	34.1416	1.71807	0.166193
BABAM1	46.6546	42.0464	43.0695	54.4314	29.6311	77.0977	45.3715	39.0723	36.1212	44.5797	36.2898	43.0018	63.5841	77.1441	90.5276	40.8904	35.1361	33.6653	93.6151	37.187	33.0475	53.5648	41.7901	73.7836	49.1519	49.2594	51.9876	45.6779
BACE1	8.23868	6.10363	3.54775	4.29681	4.8526	7.62411	6.59516	8.81216	12.5526	12.823	22.4767	8.6424	3.02317	5.40247	4.85549	3.22496	12.6488	6.1191	2.45431	10.5898	13.0701	4.67485	8.07219	4.32653	13.5006	3.14453	2.14537	5.52307
BACE1-AS	1.52773	0.852094	0.648271	1.24019	2.3449	0.635052	0.779628	0.788906	1.60184	0.745703	1.79387	2.6077	0.534403	3.39099	1.34242	0.45801	1.43484	0.703011	1.8401	2.34277	4.17776	0.357143	1.4274	1.69048	2.42084	1.2229	1.09501	2.02749
BACE2	44.9262	44.7672	15.6867	49.9725	267.55	39.5245	37.8399	38.1224	89.8757	34.4583	50.7375	14.8338	37.4351	44.2055	65.1721	17.8972	21.8838	27.8748	16.807	25.296	29.6735	7.13476	20.3514	86.8099	2.66361	32.9716	103.734	12.589
BACH1	15.1943	16.1649	8.12274	14.1529	16.2143	5.09561	12.519	16.4703	30.9571	24.2006	50.5708	15.0296	6.39914	15.9956	3.40503	5.46144	13.4954	7.42806	1.795	8.95782	9.40192	12.5822	8.6697	1.18132	6.68301	4.1203	1.44796	8.31229
BACH1-IT2	0	0.0496998	0	0	0.0275529	0	0	0.067089	0.0445989	0	0.0279977	0.017825	0	0	0	0	0.0292103	0	0	0	0.0275067	0.052402	0	0	0.234915	0	0	0.107788
BACH2	1.95365	0.743815	0.598645	0.963489	0.784833	0.755257	0.432298	0.446605	0.259804	0.119466	0.275187	0.591143	0.693056	0.75875	0.467732	0.411502	0.730333	0.580508	0.431906	2.00157	2.26978	0.140326	0.154224	1.00405	0.270005	0.408433	0.169675	7.13931
BAD	30.7788	28.2022	30.0821	30.5954	17.1092	58.6743	74.0352	49.9023	22.8271	28.7548	42.5135	54.6442	55.1601	38.7052	135.478	34.9203	31.5002	40.0183	57.1315	34.3852	29.8365	48.1584	20.7138	65.0107	88.2862	42.5695	95.1499	54.1799
BAG1	7.15878	14.8924	8.64404	10.6092	21.5473	18.033	15.1721	16.6432	8.62253	9.70666	7.35022	8.20425	31.3091	22.0237	11.3213	13.7863	9.92694	12.9308	9.62276	19.9745	18.1425	22.8651	19.1587	26.0599	12.2815	16.4432	31.2857	21.106
BAG2	3.5934	2.89823	2.43977	2.38774	1.12817	1.80326	3.1497	1.88472	11.2833	2.98054	3.21846	12.0311	2.03052	4.76417	4.54906	4.24897	6.61362	7.68832	2.35826	0.669832	0.48047	1.21385	4.89924	0.885738	2.41916	10.3931	0.344372	4.10753
BAG3	18.6195	24.7632	18.9596	27.2474	20.1126	23.386	44.0139	25.7671	32.0975	28.4529	14.9151	88.2322	13.7607	55.8513	33.2775	10.9037	12.3694	15.5165	15.3657	19.3777	16.9194	68.8846	16.8546	47.1151	12.1773	15.5673	43.8654	11.3279
BAG4	7.32207	8.15014	6.87202	7.75515	7.89358	4.49481	8.51085	8.03223	3.55307	11.6276	8.07628	5.29896	6.17048	5.56276	3.91677	5.2108	9.1542	6.16743	7.89528	7.5152	9.17522	3.4681	3.8895	3.30937	6.05811	7.63161	4.48392	5.86254
BAG5	10.8302	10.9286	9.49163	11.6874	22.9279	5.73496	5.88626	7.58918	8.36833	11.8038	11.2559	8.93663	5.24852	8.02294	5.4504	7.50289	10.9728	5.48344	4.79249	16.0154	15.5642	13.6284	9.6788	7.28786	10.8958	20.1198	7.07674	9.18637
BAG6	5.81402	5.15524	11.7728	15.6354	9.55705	6.61717	8.73446	7.17112	4.276	4.98441	8.94975	9.30278	8.92642	9.77309	28.099	7.57387	7.41443	7.26314	22.1486	8.42112	8.95955	7.89413	8.01758	16.4322	15.2724	9.43019	20.2695	7.37304
BAGE	0.148261	0	0	16.5902	0	0	0.229713	3.34203	0.0722253	0.006479	0	0.145568	0.0276697	0	0	0.0365513	0	0	0	11.2738	14.4847	0	0	0	0.409225	1.43089	0.617714	1.94975
BAGE2	1.03675	0	0	1.83366	1.50308e-17	0	1.80744	0.85142	2.33239e-05	0.0177442	0	0.367374	0.470635	0	0	0	0	1.82971e-05	0	4.18916	6.41678	0	0	0	1.12143	1.0987	8.07826e-13	0.35385
BAGE4	0.10918	0	0	0.0202171	0.00512245	0	0.0412778	0.100662	0.00456618	1.43103e-09	0	0.000721217	9.13074e-07	0	0	0	0	0.0146383	0	0.973179	1.28946	0	0	0	6.6056e-06	0.000179983	1.44434e-07	0.0814824
BAGE5	0.256034	0	0	0.422566	0.0254019	0	0.156249	0.0225197	0.00487196	1.45972e-09	0	0.0544641	9.17539e-07	0	0	0	0	0.013325	0	0.684197	1.33692	0	0	0	9.18872e-06	0.00028969	1.4283e-07	0.0846989
BAHCC1	4.0157	6.66904	11.0165	3.56244	5.5423	5.17931	8.05485	4.619	3.35011	2.96218	1.6391	0.998979	4.29718	9.70018	19.2706	15.4637	4.47771	6.96713	12.9482	9.24881	10.7074	2.19277	5.77173	9.49488	6.81735	6.71497	6.25054	2.53572
BAHD1	10.9177	4.73244	11.0721	13.6334	34.3802	5.7035	10.8667	8.94949	4.09896	13.4905	8.17827	5.71043	9.35323	10.9622	23.3065	8.21321	7.14255	5.96459	4.64939	11.3164	12.1748	5.47858	3.55054	14.4563	8.86856	12.0487	8.06826	11.268
BAI1	0.0765766	0.293623	4.83404	0.00459809	0.143149	0.0801912	2.18917	4.38218	15.2387	72.9412	0.464545	0.0597287	0.135239	0.278195	0.465555	1.62715	4.02993	0.511275	1.5557	0.0984873	0.0262788	0.569493	2.52946	0.284874	0.0276514	0.120991	0.846266	0.702828
BAI2	0.931862	0.241136	0.914477	0.159283	0.663879	5.70098	2.63253	2.49377	2.42423	0.675836	6.54249	0.629395	2.1224	0.802073	16.635	0.563738	1.51134	12.0704	0.789023	0.19193	0.0885657	0.292272	1.05603	4.05185	5.63453	2.47864	11.3249	1.87489
BAI3	0.0278203	0.0981808	1.03196	0.00859343	0.0655416	0.0172758	1.02197	0.0277096	0.0201284	0.0278486	1.53666	0.0159085	0.00937772	0.221565	0.0066196	0	0.657724	0.0793037	0.0945972	0.0242088	0.00818847	0.102512	0.555104	0.179699	1.3785	0	0.139516	0
BAIAP2	15.8642	23.2593	21.8555	20.3317	17.4628	14.8367	26.7638	12.8786	16.1132	13.9725	12.7979	25.1893	18.4192	21.1202	79.2253	21.854	7.53207	15.0979	49.4511	8.79691	8.16258	55.9703	6.74862	49.1718	16.9454	17.0051	52.2258	4.3219
BAIAP2-AS1	8.25549	5.84632	15.732	5.10377	3.90962	4.94776	8.74919	6.26128	6.64682	3.68089	14.5266	6.10084	4.19552	7.01729	12.4937	7.49959	7.4256	5.89206	6.84029	6.47581	5.86845	1.75395	3.72016	12.8251	23.9777	7.39746	8.77701	3.14443
BAIAP2L1	8.38701	6.42856	4.2436	3.79775	12.9355	0.481995	4.90575	1.03823	9.56742	0.85396	0.28843	1.41557	14.8066	12.2938	16.1158	7.13019	0.805367	12.7986	11.0463	0.410475	0.307865	12.623	3.91663	7.20063	0.499184	6.81487	11.3547	2.22615
BAIAP2L2	0.729536	1.90203	0.577827	0.217026	0.659748	12.7262	7.08465	1.82746	10.4275	2.65711	2.75429	3.64799	9.89382	2.00337	29.7129	3.39436	0.959048	53.5465	24.7911	0.868581	0.366951	4.69132	1.99636	19.6991	1.76314	36.6531	1.96422	1.32639
BAIAP3	0.286143	1.33276	0.0979638	1.32502	0.151733	0.832109	0.944326	0.880749	1.63559	0.791646	0.404496	0.648784	0.142534	0.972559	0.4791	0.73849	0.192574	0.326383	0.409845	4.41702	7.75242	1.05836	0.651471	0.230121	0.0844235	0.0494653	1.0319	0.438962
BAK1	14.3062	10.8942	21.8905	34.502	10.1343	21.7727	21.174	11.5985	11.5932	11.3361	14.5808	17.0776	25.8295	14.3639	52.9209	30.1188	22.2994	22.335	27.3494	15.1441	12.816	43.4089	44.6003	28.4412	16.7137	37.207	37.6961	19.3619
BAMBI	42.9785	59.6487	24.9062	73.7836	119.013	230.671	26.6092	55.3453	52.8224	56.788	23.9048	0.337012	147.816	81.4538	198.552	105.181	13.4448	41.9173	5.95671	69.2853	82.6334	2.93005	144.27	36.2367	94.1847	53.0778	61.0543	32.6369
BANCR	2.85615	0.279133	1.82127	48.1571	0.0931443	0.274699	92.442	0.882953	2.39139	0.234468	80.591	1.56361	173.352	2.65427	11.4078	146.758	2.45412	67.5915	373.404	174.72	123.752	0.128687	239.021	148.307	0.281375	3.10091	182.258	76.2177
BANF1	92.8592	69.454	260.768	154.444	84.649	99.2079	122.435	89.6123	131.709	78.8732	119.116	169.075	143.338	111.302	221.43	103.257	150.774	100.99	487.051	105.93	83.8	131.662	91.0386	155.171	149.758	221.724	448.743	151.082
BANF2	0	0.17754	0	0	0	0	0	0.241617	0	0	0	0	0	0	0	0	0	0	0	0	0	0.219819	0	0	0	0	0	0
BANK1	0.574492	0.0883733	0.312012	0.0193972	0.0847487	0.0119456	0.0990287	0.368555	0.0722688	0.0877919	0.271025	0.161241	0.829279	0.190555	0.194229	3.23436	0.884097	0.137764	0.240433	0.412818	0.149211	0.288467	0.965993	0.168375	0.181067	0.0486981	0.138169	79.9807
BANP	6.36141	5.60733	6.61958	10.4245	8.15074	8.43762	6.45932	4.88391	5.96588	6.88846	6.4617	8.99886	9.97161	11.8439	7.26701	6.22307	4.05589	9.51778	7.83884	4.69896	4.33647	7.38075	4.76637	15.3331	10.4508	7.86223	7.84881	7.61989
BAP1	30.4717	18.4822	33.5688	28.0092	23.5744	37.2457	34.41	23.8221	19.3779	25.8807	20.2585	23.9754	34.2877	34.3068	81.6472	28.6738	15.6805	25.2048	31.2552	29.1012	33.8308	45.0084	29.8099	35.9994	20.2837	18.9097	41.8115	24.3702
BARD1	2.96475	1.28716	2.91906	2.23114	1.91151	3.55785	1.21331	1.93952	3.241	3.42683	1.91951	3.05863	1.43199	1.7889	1.91662	2.16796	2.90964	3.70718	2.34832	3.52089	2.97311	2.44019	2.57496	1.91158	2.30566	4.14872	1.49643	3.20512
BARHL1	0.00874615	0	0	0	0.00773585	0.049177	0	0	0	0	0	0	0	0	0	0	0	0.0215538	0	0	0.0163404	0	0	0	0	0.0570071	0.159713	0
BARHL2	0.285995	0.277677	0	0.091923	0	0.452316	0.2012	0.0135637	0	0	0.0753782	0	0.373748	0.0638489	1.68629	0	0.0105939	0.222947	0.0291744	1.79687	2.31121	0	0.976958	0.0808107	0	0.259964	1.27013	0
BARX1	0.0107584	0.0645259	0	0.0512882	0.00861565	0.115263	0.300675	0.0484708	9.5386	0.103716	0.295747	0.507186	0.0317096	0.869067	0	0.0364778	0.0098597	0.317807	0.123557	0.140496	0.058086	0.150811	0.0173506	2.98769	0.120325	0	0.0975571	0.156409
BARX2	0.287685	0.213447	0.0748305	0.008098	0.00786775	0.0313045	0.0292301	3.16248	14.2523	0.0240796	0.714742	0.00731665	0.0590656	0.0981301	0	0.594786	0.0181439	0.0996285	0.0714846	0.199506	0.0557201	17.0343	0	0	0	0	0.0531347	0.305782
BASP1	25.1478	10.7441	7.92098	1.66098	9.86764	5.40729	13.4591	7.28575	13.0433	13.2412	27.7161	77.3962	8.36491	53.9675	16.5047	21.4921	51.0446	37.2241	18.801	26.6362	14.2225	20.9814	9.00072	37.5619	10.4277	8.81043	9.74347	154.052
BASP1P1	0	0	0.0121986	0	0	0	0	0	0	0	0.0128766	0.0267584	0	0	0	0	0	0	0	0	0	0	0	0	0	0	0	0
BATF	4.0655	3.24508	2.44439	0.224204	17.9791	9.0997	2.64102	26.5379	0.776879	8.45358	10.5294	27.5094	15.1758	3.89147	22.4739	28.2774	6.8491	12.902	14.8133	3.40518	1.52272	13.4126	5.305	16.2833	2.94272	5.6033	3.24405	31.1325
BATF2	2.00736	7.9631	6.28163	2.15178	1.07016	1.09167	11.858	2.82248	0.331062	0.751179	8.8712	4.40199	3.7633	4.56716	4.15569	27.883	6.13262	4.12805	13.3921	20.5967	10.2557	0.765313	6.29111	6.59728	0.804843	10.9414	18.2525	8.99474
BATF3	5.84666	2.2721	0.553031	1.03737	0.271931	2.64833	2.76181	1.67814	7.77724	2.60093	4.5786	2.01896	3.59431	1.18986	11.9024	4.58408	1.76358	5.1591	4.95254	1.52587	0.554647	4.92407	4.49604	13.0391	7.5552	2.72773	2.42859	9.17826
BAX	51.1731	76.055	94.5774	88.8793	88.9709	183.095	76.4093	93.88	86.3716	95.0649	86.7393	113.013	141.475	54.7746	496.808	118.14	97.1878	111.279	259.554	82.9741	56.8109	118.96	88.4865	244.032	162.249	116.47	212.975	117.115
BAZ1A	7.24385	7.04863	5.61294	9.73741	11.7514	5.83717	4.42205	5.00047	7.71174	11.6767	7.21962	8.79966	5.41486	5.50678	2.78762	8.44463	9.78889	6.4615	3.94934	11.6174	11.6087	15.5907	13.1768	8.04867	13.9994	14.7721	8.55072	27.0417
BAZ1B	20.4885	14.7873	27.2285	13.7823	30.6917	15.1859	25.8608	19.3437	39.5994	46.9324	21.9043	23.4936	12.822	35.5667	11.9515	13.7532	18.1236	17.0615	14.1057	17.7382	16.1028	9.93481	27.6215	39.1559	45.9725	22.8701	20.5144	33.5594
BAZ2A	16.9111	12.9966	16.2247	16.3718	13.6717	6.72041	9.69942	12.1855	12.5952	25.9746	12.4936	9.60456	5.91843	18.1133	17.3894	11.9366	14.2043	10.1817	7.14924	21.8711	24.1396	10.737	11.2794	17.9472	14.1962	11.4837	14.2526	20.2442
BAZ2B	5.54444	2.06587	3.42522	3.59513	5.6576	3.70808	2.24587	2.95459	11.121	6.27248	3.33197	1.76864	1.39346	5.71536	1.38949	2.79563	3.91802	2.39751	1.06269	3.92583	5.98876	3.40456	2.9748	2.71207	19.3881	5.78138	1.42233	4.92391
BBC3	3.09563	5.91017	12.0848	8.61657	8.29157	22.5636	14.0932	4.93321	6.3616	2.01932	3.96497	5.37168	24.327	5.50563	24.0628	21.0722	5.31228	15.175	49.8785	20.6892	20.4846	3.40128	31.6239	7.35587	9.63172	5.50423	39.6314	6.44819
BBIP1	15.2953	9.67145	19.1552	18.1196	11.1883	4.11898	2.77684	3.88187	7.26642	6.94962	11.241	6.88958	23.0398	8.44617	8.32827	3.60844	13.0258	9.87703	31.2098	17.0227	19.2496	5.87985	6.97182	3.8235	8.20161	7.36751	6.42297	17.2132
BBOX1	0.0997007	4.9946	0	0	0.0179593	0.0330276	0	1.83807	6.35351	0.0214129	0.151551	0.0160629	0	0	0	0.0142784	0.0770588	0.0771377	0	0	0	13.8942	0.0197065	0	1.25225	0.059129	0	0.0353983
BBS1	7.31561	4.8518	9.7989	7.80499	4.34919	5.07161	7.30073	5.41158	6.80841	2.43682	6.03134	5.06708	2.91634	4.06742	5.38232	3.53324	5.38133	1.99943	7.78535	11.4247	13.736	4.33298	3.63362	1.94728	7.67433	4.84661	8.14197	4.13955
BBS10	9.26898	8.91229	7.8358	10.4436	8.81292	5.23906	4.53461	5.5956	11.3981	16.2481	8.66812	8.15691	5.47044	4.27167	2.73655	5.04981	8.15023	3.04641	2.07678	5.06203	8.10923	2.73509	8.24408	0.761246	3.58613	4.05903	3.1416	3.11592
BBS12	3.86424	2.20459	1.47761	4.79903	3.62482	1.19162	1.32702	6.9855	3.6476	3.62096	5.56647	1.50703	1.81475	1.23067	0.787795	2.06877	2.04158	1.58901	1.04931	2.57097	2.81339	0.603289	1.85437	0.337122	1.9445	2.02082	1.63843	1.30012
BBS2	19.5275	17.6452	8.80803	23.9233	18.5119	15.9831	5.75376	14.729	15.8468	12.2294	19.916	15.8367	9.61219	9.82038	5.88294	5.6171	9.75839	5.23553	4.30493	9.75017	15.2551	9.08616	7.84417	3.08409	9.23903	7.40315	18.8271	9.05147
BBS4	12.4415	12.2623	10.8231	9.0071	5.46544	6.34517	9.32971	23.8333	5.75214	14.6752	11.7641	3.50847	8.25957	3.98145	5.74176	9.72679	10.5215	3.6497	4.05096	6.57607	6.89316	4.87288	6.70463	2.63488	9.62569	14.2119	4.9858	5.53796
BBS5	6.85217	11.2151	7.00346	8.62483	5.9519	9.86871	12.0893	9.38433	13.8662	13.9003	6.87634	6.55066	10.3351	11.5909	9.35643	16	9.3434	7.10767	7.77373	8.16942	11.9284	11.373	4.69475	8.87526	10.2782	23.4405	26.8002	7.90745
BBS7	6.52393	6.13572	3.03831	13.0761	6.8283	5.23904	3.06197	3.32434	5.30366	8.81176	6.88894	6.65963	3.82847	3.42169	2.80794	3.92265	4.05516	4.74702	1.52876	5.41183	6.51293	3.95976	5.90788	1.70797	2.65894	3.10899	4.24116	2.22064
BBS9	6.13265	8.7101	6.98121	4.3334	7.68794	5.89396	10.4444	7.50357	4.86385	8.41662	7.96824	2.06533	6.47618	6.68802	3.53591	4.40283	4.85114	3.09867	2.78459	5.79418	6.76727	1.53468	4.86921	4.08156	5.17352	5.02738	3.93417	3.28064
BBX	10.3318	8.53674	9.58554	9.3034	14.2147	7.66247	5.28547	9.79993	17.0201	12.6705	11.5507	12.496	5.04758	15.9221	3.93953	6.42063	8.80362	4.69226	2.16261	14.2944	17.3455	2.40088	10.1827	7.30159	10.1512	6.96453	7.88084	16.9543
BCAM	13.6494	13.3203	7.85498	3.18358	2.20235	9.02455	16.0914	11.4523	13.4992	7.30592	11.3963	14.0992	5.73183	18.3356	139.498	19.4345	24.9244	10.1779	51.6945	4.79497	3.03196	13.8738	15.9623	13.793	18.3319	12.0767	4.74859	12.332
BCAN	0.993828	5.40224	371.317	2.05531	0.901757	2.722	34.1403	0.0405314	0.725549	3.11516	0.608967	0.127115	6.89438	2.20502	164.291	11.432	136.082	57.1569	378.01	0.562926	0.480492	0.392264	0.38693	41.1198	0.563221	233.487	8.67125	0.444976
BCAP29	26.5223	22.6186	8.56232	11.5996	22.5136	19.2497	54.1654	44.3413	17.5114	77.4974	38.4917	15.9929	30.0692	6.96832	12.7979	16.2524	27.4295	22.3895	4.46613	16.0118	17.7806	7.86382	12.1995	9.29795	14.0149	5.8923	7.06193	25.9871
BCAP31	166.57	142.936	157.357	263.837	489.689	320.863	282.62	205.462	118.206	132.684	150.014	183	236.562	177.034	527.869	241.957	128.497	195.762	616.723	116.155	107.105	298.906	128.506	388.3	182.135	156.855	290.813	120.324
BCAR1	32.1171	9.26455	9.22542	39.1141	20.1427	40.0801	16.7404	15.725	13.5058	27.6966	19.0789	31.2019	12.9817	18.5929	47.3111	8.9213	23.091	27.1181	17.3299	16.4383	14.2455	28.7	9.33891	49.9713	38.4907	27.3567	33.2714	11.248
BCAR3	22.2861	13.6128	9.66075	7.51593	9.96018	9.37719	1.81996	31.33	6.68316	21.6049	20.4775	28.1639	44.1086	6.29295	10.4401	12.9842	8.46162	11.6941	5.04903	10.7386	11.9855	1.75017	1.84739	3.20462	4.76745	15.5796	16.4682	12.6107
BCAR4	0	0.140115	0.0892475	0	0	0	0	0	0	0	0	0	0	0.178816	0	0	0	0	0	0	0.0731043	0	0	0	0	0	0	0
BCAS1	0.145529	0.0197919	0.0116801	0.0121257	1.23456	0.0060149	0.00953435	0.160043	0.0169394	0.0144747	0.0912715	0.0307124	0.190158	0.111261	0.0393392	0.205328	0.0646541	0.0489508	0.0075778	0.00371255	0	0.0261446	0.0973171	0.435735	0.0380555	0	0	1.41144
BCAS2	48.9455	33.1814	24.7979	34.6651	36.7897	33.9072	30.7901	35.2147	32.8017	47.9464	51.9042	40.5105	49.0653	34.7452	24.4449	34.8488	37.8372	32.9609	18.1104	24.4291	23.6165	31.5056	24.5075	7.92497	22.2261	33.8959	14.7609	18.9544
BCAS3	7.34193	13.6081	8.54157	7.8731	6.38201	4.53161	13.4579	5.98904	3.89928	2.02596	7.23299	4.33535	2.58937	19.098	7.09213	9.25633	11.5348	17.2371	88.3586	8.00604	7.88247	3.67473	18.9508	57.4423	8.07724	24.762	19.0321	6.22856
BCAS4	0.309517	8.60748	1.07486	3.21533	1.06281	0.230473	3.03241	9.33652	2.58286	0.350101	1.48876	13.2423	1.55017	2.74767	4.71915	15.5324	0.988784	1.76273	40.8552	0.510482	0.259815	0.747134	1.19436	2.14292	6.70834	5.29667	5.64553	38.3274
BCAT1	3.04427	0.895756	1.6049	0.308385	1.91768	1.38883	2.87881	0.737221	9.57071	2.03838	6.07517	35.9076	1.26175	4.67537	1.09444	2.70641	6.85459	4.17917	0.662443	4.21286	4.21138	0.750364	2.51957	3.99816	11.2981	1.1385	0.383812	2.68403
BCAT2	15.3374	9.51534	8.83986	14.6613	7.69714	28.7109	19.3017	17.6512	14.3413	14.4652	10.8097	18.6276	9.17678	10.7123	72.8489	13.5836	9.19089	8.28742	18.487	11.5864	10.1283	14.4751	12.1165	24.0194	20.3954	16.7953	15.7423	19.0724
BCCIP	33.9295	45.4241	35.0817	35.3242	29.4892	27.3072	19.6681	19.7985	28.1085	39.0662	18.7304	64.9783	27.3105	56.8216	25.9307	24.9263	28.0637	34.9555	25.478	33.9106	31.2005	55.0126	33.1561	30.5569	18.0802	30.2309	46.7704	35.9205
BCDIN3D	3.23767	1.8996	3.13698	2.04231	3.22662	0.86065	1.83172	1.86747	1.33434	1.17924	2.8103	0.687252	2.06339	1.5213	2.62953	1.96729	2.96469	1.47839	2.09972	1.5801	1.77425	2.34695	1.55991	1.42607	2.73761	3.92466	2.79998	3.4646
BCDIN3D-AS1	0.388927	1.66037	0.623677	0.262713	0.433561	0.371445	0.644486	1.25303	1.24465	0.983892	0.275823	0.567198	0.364389	0.273008	0.250398	0.994502	0.321207	0.19127	0.166188	0.247113	0.396776	0.392291	0.980201	0.141638	0.3535	1.208	0.706505	0.334053
BCHE	14.5964	13.9207	49.4511	0.0616241	7.54233	0.38882	31.1878	30.0336	16.4628	19.4335	46.3887	0.337612	0.108303	12.8704	2.01571	1.08183	36.9312	10.3306	0.742496	7.78688	9.91128	4.78587	85.7104	1.58311	0.513659	3.79873	0.213054	1.26686
BCKDHA	21.8073	39.6977	14.4396	19.91	14.6187	29.1815	23.4764	35.0521	29.5466	22.8066	17.1993	13.5084	28.6986	15.7275	85.6968	24.7712	21.4997	16.3369	35.1107	24.6362	21.108	36.7246	19.1233	20.0652	27.4195	12.6929	25.0123	23.3368
BCKDHB	11.4544	27.0136	8.57596	10.1163	15.1645	6.25864	5.95519	7.57242	9.64916	7.15186	10.6559	8.22781	5.03926	9.86061	5.79413	7.16081	8.74953	2.37342	1.48123	19.357	22.7082	4.56582	7.00397	2.42883	3.28156	6.88184	3.33674	5.93814
BCKDK	20.6331	25.8796	18.0516	28.7537	17.8275	20.7567	45.9575	30.1857	20.5317	20.3007	23.9246	35.3184	23.9169	40.5289	64.6215	16.937	21.2521	22.8819	71.8261	30.2366	24.6718	38.9972	13.9776	59.6435	30.7134	33.0636	39.9906	28.2018
BCL10	9.7518	4.78024	2.88178	8.05229	5.88106	6.33566	6.60378	5.65773	8.39621	8.29524	8.45243	20.4606	5.18968	8.14438	3.61262	5.73095	5.94344	6.76134	5.19092	7.94635	9.06426	11.6998	5.17007	3.54879	8.21562	6.68157	4.0987	8.9831
BCL11A	0.227034	0.27632	1.8328	0	0.285818	8.85647	0.043507	0.318346	1.22999	0.0630609	0.342776	0.0671694	0.837695	1.08709	0.381655	0.529818	0.394802	0.438997	2.16475	0.254207	0.123292	4.52757	0.493544	2.92229	4.98576	0.0716196	0.7465	28.8807
BCL11B	0.717903	0.329054	0.275462	0.0136239	0.174095	0.0989324	0.245155	0.952928	0.0395775	0.0399796	1.07088	1.53062	0.386124	0.382472	0.386291	3.65474	1.4021	0.565499	0.715009	1.0397	0.343483	7.18537	0.722167	0.653513	0.327807	0.390863	0.758627	8.13573
BCL2	9.80926	9.12885	16.9138	12.3918	12.3315	3.51719	9.50835	3.47115	0.841867	0.690572	3.19578	0.847893	5.53205	6.01028	2.12004	6.02905	6.13969	4.9729	11.857	17.1952	21.7084	1.4621	15.014	11.4384	3.9255	9.97775	8.28422	15.4734
BCL2A1	61.4352	61.8972	44.2807	21.587	25.712	115.938	10.4039	48.1664	23.8542	116.98	56.7237	41.3843	27.6507	113.532	380.3	94.1119	96.2378	92.689	5.42518	33.7227	22.0456	5.8525	6.2491	5.3278	32.2619	121.052	5.34101	124.595
BCL2L1	43.1344	34.548	50.8623	32.3567	37.2821	60.8626	56.0048	41.4156	18.7545	34.5065	30.8249	131.239	73.3291	33.149	75.5043	50.3678	61.1803	36.4883	40.7386	47.3693	43.3807	66.911	53.785	33.3657	33.3011	49.4195	59.1352	68.654
BCL2L10	0	2.73597	0	0	0.324267	0.307285	0.271253	0.380304	0.737062	0	0	0.443807	0.0503445	0	0	0.064773	0.067885	0.0424628	0	0	0	6.08295	0	0	1.87159	0	0	0.299388
BCL2L11	4.45775	7.0251	7.36907	8.3184	6.02074	9.7536	1.94944	3.92009	20.1688	4.23361	5.21807	3.07436	3.06765	17.6059	8.04409	5.27811	9.50773	4.07118	2.96114	4.41432	4.45925	4.93782	2.77545	2.38067	4.58626	8.95738	3.7967	11.8714
BCL2L12	11.8817	9.50038	15.8682	11.2415	11.5853	21.3691	18.0604	19.7522	12.6108	18.9734	14.087	18.3334	28.3417	18.2524	60.1908	11.8978	17.0191	12.605	32.4313	12.3343	11.4352	16.8607	16.3152	41.7109	42.7005	19.0673	27.6994	23.3606
BCL2L13	27.0055	27.162	26.2234	41.4497	30.6313	21.8731	13.8506	19.0025	36.2741	24.7335	8.95521	7.20814	11.4523	24.2074	25.5235	19.4102	13.8001	11.161	6.54316	33.5706	34.1909	11.8232	25.486	24.5741	15.4422	34.2812	32.4608	24.62
BCL2L14	0.178933	0.167134	0.056744	0.0242883	0	0.0121994	0.0606399	0.129118	0	0	0.142719	0.0858616	0.245221	0	0.0848412	0.790532	0.249042	0.0939846	0.158468	0.173516	0.13794	0.339172	0.30677	0.0437729	0.0781967	0.111264	0	2.0489
BCL2L15	0.0768752	0.0458404	0.00523675	0.00449529	0.00439338	0.0414509	0.104368	0.0601114	0.0513652	0.0191706	0.0907915	0.0287417	0.102028	0.0591206	0	0.0970894	0.0927108	0.102932	0.0182521	0.0673535	0.0806189	0.969438	0.144203	0.0384444	0.0974082	0.0131345	0.0182378	0.206603
BCL2L2	22.9189	26.8996	12.974	20.6468	18.8146	14.0773	11.0639	22.5691	17.6946	35.123	26.9959	12.2444	10.6701	15.371	10.042	15.7746	21.5007	11.583	3.41952	14.9014	17.2998	30.8777	15.1099	7.57465	19.6609	12.1339	12.4021	9.92759
BCL2L2-PABPN1	24.7241	19.9	27.1424	24.5364	15.5049	37.8697	18.9349	22.73	23.5657	25.02	20.7554	24.6881	28.9948	36.7667	26.2407	33.0222	19.0079	28.4622	64.3079	42.9377	40.7613	63.5329	24.3061	62.1654	70.5922	48.4735	47.0573	53.075
BCL3	12.4446	24.5903	4.25158	3.30216	4.20988	5.71197	65.8138	15.0258	18.2673	11.8507	60.8608	24.2819	9.00695	21.0969	50.8122	27.3731	19.4617	19.3819	20.7686	14.5894	7.6075	65.3572	11.9096	58.5603	46.6866	8.29189	17.5124	52.7018
BCL6	8.68521	13.1115	9.22238	4.91157	9.58693	14.6726	12.5378	7.89629	25.7427	6.2474	22.7393	11.1563	4.07093	18.9545	13.0959	7.76314	13.9943	7.09999	5.00081	11.8559	10.7593	24.6837	5.67485	6.28659	8.1263	3.0895	10.4823	22.4865
BCL6B	6.2258	3.06016	2.15379	1.20626	2.79879	1.35641	3.6531	2.23049	3.69311	11.6503	6.27632	3.45547	2.79506	3.14864	2.00694	1.5277	13.9247	10.5555	2.82698	1.82354	1.26558	4.77114	2.48576	5.51216	2.10267	3.43503	0.343404	1.50759
BCL7A	2.55115	4.88091	16.6066	5.20728	16.295	4.3625	6.54782	2.62563	3.31631	3.13814	1.61393	8.50868	6.13736	4.27465	10.19	1.19931	3.86272	2.8083	9.96462	11.8468	11.7416	3.4302	7.01144	8.0623	4.10551	8.50465	5.70594	15.5723
BCL7B	29.6103	19.5914	20.7601	17.2262	28.8555	22.2115	74.7067	38.8137	22.6269	50.1655	30.2865	29.5077	46.3942	24.0753	36.168	43.06	28.5346	39.3188	28.2675	19.7719	18.5329	34.6649	31.5472	56.2037	29.299	34.4049	33.8213	44.5843
BCL7C	23.2968	24.0864	19.0781	23.1591	7.282	56.3519	51.6936	38.7814	20.388	19.5689	16.2863	33.6848	41.1106	45.4102	46.56	42.9128	13.0578	35.9726	300.272	31.2892	24.4076	52.5729	15.8036	127.918	150.385	50.5124	78.3388	54.6055
BCL9	8.03449	4.19426	12.7087	7.3705	3.62426	3.67838	5.06858	3.53233	10.6571	5.15773	10.8672	3.28774	2.16933	5.37209	10.2612	3.95749	5.4834	3.41593	5.43554	3.6936	4.1061	2.51705	2.19447	4.29623	10.7328	5.25011	4.11697	3.20072
BCL9L	8.75949	6.17254	3.46034	8.85464	9.70832	3.17588	10.6433	8.30805	8.02455	8.93422	10.0636	23.795	1.7937	5.8883	17.2707	6.01849	12.0778	4.15591	4.53538	19.6916	21.2055	10.3544	7.91472	10.4117	14.6516	5.57464	9.26017	16.0514
BCLAF1	26.9668	19.9357	22.7928	22.2257	22.051	16.0618	15.0011	15.7091	32.8796	20.1498	23.2361	20.5292	7.64641	25.5497	7.5862	16.3334	24.9158	10.2627	9.47786	24.8332	31.0284	15.3384	21.9155	14.7894	24.3211	18.771	17.1461	27.7401
BCMO1	0.00487129	0.587445	0	0.00532265	1.49093	0	0.105079	0	0.00479271	0.0081575	0.0177717	0	0.026637	0.0307721	0	0	0.0186165	0.0149583	0.0227675	0	0.0065796	0.0273573	0.0080481	0	0	0.0216298	0	0
BCO2	1.41207	7.75481	0.3994	1.66297	0.0956087	0.0301251	3.26567	0.0400085	0.10858	0.0643235	0.284419	0.173372	0.0907613	0.291147	0.056864	0.0692542	0.255713	0.0718242	0.063295	0.104338	0.20051	2.89777	0.275402	0.0915369	0.267457	0.127109	0.0756715	0.310549
BCOR	5.67561	6.4767	9.34689	7.7654	14.5151	7.19888	4.43499	5.91667	7.80335	9.6364	7.06468	4.77606	3.24811	8.25371	8.35931	8.94406	6.91414	4.92009	7.30152	13.0306	13.8958	3.35034	5.81229	7.15749	5.1796	10.8935	5.38326	10.377
BCORL1	1.90078	1.09926	4.27792	1.95981	3.28749	5.95607	2.15882	2.11841	2.48139	2.73318	3.25949	1.64518	1.3537	3.27817	10.9152	2.34043	3.18818	1.42978	3.04241	1.67471	1.84224	0.890148	1.75887	4.21121	4.65837	2.88389	2.22724	1.64268
BCORP1	0	0.0338855	0.0338305	0.00474784	0.00454926	0	0.0110484	0.0964056	0.029246	0.00594185	0	0	0.0856062	0.023863	0.0341947	0	0.0765138	0.0740068	0.0135651	0.0294449	0.0237763	0.0177627	0.105462	0.0246768	0	0	0	0
BCR	4.84815	4.28074	6.69017	3.12389	3.49353	8.63363	6.331	6.14252	21.3128	2.58441	4.57958	8.57052	6.5042	10.4401	27.0904	7.57532	4.97121	5.99028	6.11729	5.32315	3.88994	29.43	5.16925	10.5797	35.848	5.86957	6.99658	10.4849
BCRP2	0.0280549	0.590564	0.153943	0.00582935	0.0215613	2.69493	1.59957	1.14085	2.12535	0.342976	0.0580474	1.11422	0	0.776377	0.535234	2.63651	0	0.114588	0.0686039	0.613805	0.496283	3.21829	0.424509	1.29433	16.2352	0.343222	2.83175	1.83333
BCRP3	2.50013	1.66819	2.4365	0.659782	1.83976	4.25391	2.79041	2.65713	8.35283	1.68913	2.30511	4.84704	1.56644	1.98025	14.5312	4.08936	5.69458	1.85368	1.5683	1.2766	0.894846	9.89459	3.71839	2.59827	7.89079	1.3535	1.46269	2.61086
BCS1L	14.9834	12.2609	10.5405	10.1846	7.73916	23.8673	13.4519	14.4768	18.0049	12.7211	8.93994	12.2957	16.6112	14.0908	30.5826	9.46302	9.35224	11.7635	34.9798	8.75512	8.88302	22.7148	8.86871	19.8818	18.9747	16.4349	24.4964	9.93959
BCYRN1	15.2469	0.973625	75.8188	8.05364	5.90461	4.53923	73.0223	19.2933	19.5433	6.21643	30.6602	17.2584	20.1922	107.661	130.203	1.25726	38.0689	29.8279	52.7033	65.8088	62.0016	19.676	4.81904	1818.11	420.604	280.976	198.459	296.377
BDH1	2.65385	25.1265	1.2012	6.13044	7.49977	8.90733	13.7248	4.6967	3.65643	7.96403	2.38517	11.6135	15.4839	9.61894	23.5167	9.06817	2.03432	7.76469	7.10436	4.43307	5.22478	25.0724	9.8888	3.89926	0.180417	9.29357	0.615144	4.90176
BDH2	14.7891	21.5858	9.44236	20.6139	14.1859	7.30062	6.40635	15.5959	8.69518	11.0478	14.8634	4.61953	7.5422	4.49681	5.94396	8.67581	13.1586	9.26111	4.30985	7.88382	11.0118	7.8163	10.4047	2.0544	13.5663	9.13743	3.75274	5.65002
BDKRB1	0.654297	0.079991	0.0178206	0.0136054	0.554819	0.0518047	0.278457	0.31626	0.953086	1.27378	2.60903	1.01682	0.0528475	1.14603	0.132557	0.0673215	0.373447	0.479158	0.399908	0.069037	0	4.98041	0	1.04115	30.1148	0.335799	0.0930467	0.161816
BDKRB2	3.08878	0.146494	0.216996	0.427696	4.54596	0.241779	0.918711	0.755262	2.89525	1.31355	3.19757	0.431916	0.311221	1.62397	0.260232	0.269004	1.63861	5.71244	0.391209	0.292507	0.12218	11.4017	0.17056	2.07711	58.9275	0.996423	0.0821266	0.360088
BDNF	0.152998	0.507119	1.66237	0.127001	0.465331	0.0226332	0.0741128	1.37169	4.79789	0.978452	1.3295	2.10314	0.0451459	0.573385	0.0315433	0.147471	0.0573	0.0209324	0.0121908	1.00642	0.606598	0.409149	0.0383884	0.327246	10.4585	0.056208	0.0376069	0.934028
BDNF-AS	0.653876	1.59664	1.67335	0.935831	4.83932	0.293058	1.56208	1.6324	1.85628	0.824171	3.56003	0.574857	0.838619	0.685818	0.287921	1.09847	2.20083	0.279754	0.459763	0.702363	0.669724	0.499152	1.26885	0.220867	0.670662	0.324526	1.5091	0.562538
BDP1	5.9496	4.83418	2.88	3.21127	4.40202	2.80162	2.66227	2.62199	5.21593	6.01835	4.04063	3.30215	2.36253	2.65073	0.977453	2.81627	3.16506	2.68121	1.60565	5.64586	8.37571	2.36868	4.64321	3.78069	9.14178	2.3047	7.66968	6.20228
BEAN1	2.89543	0.323086	0.268311	2.12756	3.86883	33.1889	0.356151	0.233859	0.679705	0.844561	0.849086	0.443579	0.0404914	0.321067	1.11637	0.130497	0.312593	1.56771	0.248212	0.102231	0.0801781	0.542939	0.924305	1.03078	0.101748	0.497936	0.092795	0.0827521
BECN1	55.0164	49.033	26.9698	43.9281	89.7804	28.7067	35.5536	52.966	43.0631	41.2588	38.9505	22.6098	30.7825	29.4793	46.2724	31.8513	32.6208	24.7044	16.1737	37.2919	43.1219	39.9624	25.043	30.1505	23.888	40.1542	37.0511	29.8881
BECN1P1	0	0	0	0	0	0	0.198033	0	0	0	0	0.0109666	0	0	0	0.0293583	0.0114997	0.0196491	0	0	0	0	0	0	0.0913697	0	0	0
BEGAIN	0.0714124	0.803539	0.319456	0.0297198	17.541	0.145954	2.17046	0.988649	3.27912	3.34165	0.340174	0.0470047	1.12178	1.91487	0.441005	1.32973	0.7629	1.41735	1.06736	0.126943	0.0282553	0.533911	0.919576	98.5548	1.53706	3.94394	0.0922866	0.486881
BEND2	0	0.0160743	0.0581496	0	0.0526812	0	0.0171142	0	0	0	0	0	0	0.173798	0	0	0	0.0364493	0.00485032	0	0	0	0.0097642	0	0.0150217	0	0	0
BEND3	0.659199	0.603656	1.7713	0.870808	1.33891	0.89563	0.580831	0.664697	0.923582	1.1548	0.476662	0.825737	0.878723	1.11819	0.985938	0.57866	0.616087	0.69135	1.33417	1.15873	1.30089	0.815231	0.962189	1.78611	0.809636	2.09404	0.749913	0.849835
BEND3P3	0.795219	0.895178	0.329387	0.792506	0.416645	0.104062	0.302835	0.315191	0.176791	0.302567	0.454049	0.761601	0.0877056	0.990157	0.055081	0.288276	0.474394	0.241282	0.0691081	0.722414	1.32029	0.204842	0.381113	0.197873	0.504579	0.0894538	0.206982	0.395872
BEND4	0.0143289	0.0488002	0.0128643	0	0.00218447	0	0.0594948	0.0153356	0.00207587	0.0133885	0.0108212	0.00783075	0.0111628	0.0335198	0	0.0955067	0.081361	0.00782859	0.0056142	0.0166991	0.00420991	0.00361853	0.05401	0.022058	0.00955498	0	0	1.12633
BEND5	2.15618	0.389506	1.36461	1.44571	0.197763	0.989671	1.96541	1.8735	0.411334	0.0958501	2.36936	0.174213	3.36932	4.22644	2.476	1.27585	1.01113	1.02914	5.16275	0.397336	0.380986	0.325425	1.09924	3.86451	6.43745	1.17479	0.136737	12.968
BEND6	0.735201	0.125318	0.070832	0.0444358	0.234653	0.18191	0.481567	0.296881	0.737414	0.71758	2.80327	1.26779	0.414204	0.125812	0.302476	0.311356	1.07932	0.758385	0.11564	0.20936	0.0970608	0.168624	0.291287	0.606911	1.75582	0.768967	0.150238	0.373155
BEND7	1.52736	2.11769	1.87132	3.52499	1.30248	2.25854	2.1315	1.43766	0.788453	0.0636986	0.262379	3.98304	1.08718	1.21003	0.0840169	1.53083	0.57082	0.972924	0.861309	0.508282	0.385797	0.25441	0.327504	0.390118	0.119107	0.0287995	0.0836631	0.82433
BEST1	10.589	2.50481	13.5658	17.1466	25.9797	8.70888	9.38847	7.1265	1.82897	4.55443	0.893131	0.43003	8.52939	7.27537	35.4898	6.53003	3.67633	15.9971	14.5747	10.174	13.1563	0.272682	14.995	17.1201	0.319844	16.5946	62.648	3.47664
BEST2	0.00901305	0.0355615	0	0	0.0080237	0.0215031	0	0.0949779	0.045739	0.0988408	0.00975645	0.0094691	0.0214475	0	0	0.0263449	0	0.0354137	0	0.0126114	0.014064	0.0829876	0	0.0772585	0	0	0	0
BEST3	0	0	0.0180433	0	1.29591	0	0.123969	0.0136827	0	0.0145128	0.168202	0.841183	0.06455	0.0281837	0.39607	0	0.0228855	0	0.0189033	0.0510454	0.0564692	0.0241556	0.00697775	0.0607938	0	0	0	0
BEST4	0.0355345	0	0.127939	0.043427	0.0129371	0.158772	0.139649	0.261499	0.0923204	0.296498	0.0722979	0.207902	0.130375	0.0470389	0.0469627	0.283197	0.0858702	0.161764	0.0197284	0.078036	0.0544799	0.330327	0.0879877	0.0583746	2.2121	0.0744105	0	0.264448
BET1	10.5294	17.5479	23.4438	8.99549	49.3376	6.0533	14.2493	20.0285	18.5458	24.7725	21.4272	12.9165	30.9216	13.9826	18.0658	13.7303	16.9308	9.59611	6.15118	19.0545	15.9718	5.49102	40.8513	8.53585	6.76673	7.3737	5.18346	7.00301
BET1L	18.0541	20.703	24.7645	23.9962	43.09	38.5215	32.3128	27.3514	35.2043	18.146	28.5329	26.1204	20.5218	36.3933	40.4677	24.3073	34.1399	20.3774	18.6427	26.5816	26.84	23.9624	23.0672	42.1557	36.7775	14.694	43.7425	31.4869
BEX1	0.199602	2.06311	38.5264	4.1041	35.6683	3.47099	2.79078	0.742355	0.250047	0.0785282	0.321931	0.742531	159.396	2.58421	4.46988	0.0852675	0.58801	4.39808	1.09404	0.0210462	0	0.141064	3.97485	103	0.645286	0.973843	0.439236	2.37754
BEX2	19.7508	9.02502	46.816	34.2423	7.31989	29.2725	11.9827	32.6711	2.25565	0.106276	0.935386	6.80868	19.2681	13.7206	25.2084	28.2184	2.14431	6.78562	7.09835	0.289843	0.0456824	2.84425	27.7374	8.39434	0.672365	1.6033	2.93004	18.6095
BEX4	75.8928	7.44562	119.486	228.627	96.4297	56.6118	20.8137	121.811	10.4976	5.73726	20.5578	29.4342	75.6626	42.5142	60.3424	98.9922	23.1378	27.4354	35.1345	71.9242	76.5469	6.56076	55.0386	42.5998	6.25506	3.00757	35.6664	19.043
BEX5	0.559605	1.3743	0.346345	2.53248	3.19493	0.083706	1.26578	0.64868	0.101259	0.23811	0.291102	0.681108	2.1608	0.67121	0.384458	0.324759	3.36391	4.35116	0.298635	0.847865	2.46584	0.929497	0.805042	5.14948	0.303255	0	0.216844	5.46431
BFAR	31.3411	31.3165	57.3675	100.269	41.1103	25.6561	26.6042	27.776	25.1395	23.1669	16.7849	31.0999	54.552	34.042	22.1137	21.141	27.6616	21.6146	38.8321	39.8685	40.1057	9.55762	16.5134	32.4309	13.9478	44.9994	52.8934	20.62
BFSP1	2.6695	4.23118	0.949715	12.0769	1.12726	0.889369	6.12597	17.2041	15.0538	10.5533	0.877692	0.791551	7.38403	0.836363	0.380683	0.739182	1.07316	0.682966	2.08094	1.85675	3.70057	1.36544	0.788708	1.17341	3.65502	2.33516	6.70832	1.29766
BFSP2	0.0540772	0.0165132	0.0368877	0.0241085	0.00767455	0	2.76915	0.193236	0	0.0127609	0.0637376	0.00810855	0.252219	0.0519674	0.0270076	1.21961	0.158893	0.322676	0.192251	0.0443484	0.012383	0.14917	0.0856926	0.312884	0	1.56658	0.0576234	3.08716
BGLAP	1.94582e-107	8.96635e-163	0.0479383	4.03609e-131	1.36569e-170	5.1863e-22	0.269987	0.240632	0.078727	88.5255	1.02637	1.32723e-26	0.228163	8.57785e-28	0.31557	0.221821	0.0484794	0.524495	1.53034	1.04581e-55	0.116818	5.09715e-66	1.82789e-66	7.83644e-26	75.5166	1.32649e-61	3.5911e-45	1.52856e-86
BGN	169.869	65.2188	232.359	10.2563	50.5459	59.1562	210.378	57.4252	169.326	63.9224	347.567	121.208	36.9134	79.4403	666.186	29.6699	481.817	163.579	280.891	113.831	82.3894	92.8157	72.9577	577.725	414.437	88.3747	19.6468	17.8165
BHLHA15	0.445485	0.463611	0.239516	0	0.15376	0	0.922091	0.631216	6.14058	0.623211	0.0507765	0.092161	0.416112	0.811018	0.815659	4.34392	6.99389	0.117734	0.0876455	0.26562	0	0.180372	0.439271	3.19806	0	0	0.207034	0.665114
BHLHA9	0	0	0	0	0.0210777	0	0	0	0	0	0	0	0	0	0	0.109665	0	0	0	0	0	0	0	0	0	0	0	0
BHLHB9	1.39902	0.818429	1.88807	1.18549	1.61727	2.75393	0.77115	0.7973	1.41787	2.37583	1.68301	0.981965	0.394332	1.15768	0.490737	0.610184	1.17446	0.502264	0.377094	0.535084	0.730099	0.634966	0.697423	0.499416	1.07828	1.33059	0.467387	0.602547
BHLHE22	1.33516	0.335999	8.37119	0.0266961	0.19606	0.142168	41.4575	0.418953	0.253074	0.658203	0.414295	0.478197	0.161569	0.197575	1.2867	0.645902	5.18535	0.491812	0.240176	0.296227	0.271008	0.169523	0.561427	0.366806	0.281011	0.378938	0.0655954	0.477114
BHLHE23	0	0	0	0	0	0	0	0	0	0.0329694	0	0	0	0	0	0	0	0	0	0	0	0	0	0	0	0	0	0
BHLHE40	64.801	47.867	62.6025	29.4234	82.5797	115.185	42.4881	70.6504	136.849	47.4701	111.017	72.1915	54.7598	68.4139	144.947	53.3044	71.5326	53.6649	17.9454	113.116	101.797	121.572	44.2604	75.8553	20.6168	26.586	106.397	69.4438
BHLHE40-AS1	0	0	0	0	0.0321867	0	0	0	0	0	0.127743	0.0387744	0	0	0	0	0	0	0	0.157501	0.0908501	0.300058	0	0.143591	0	0.0958003	0.140509	0.817771
BHLHE41	25.5249	30.266	26.2467	0.72563	56.3931	19.33	33.0928	16.0036	17.2143	51.9192	6.63887	11.5572	21.5682	54.2036	6.99852	28.0935	19.5338	12.9974	24.0711	23.6889	31.8434	1.74524	1.57009	5.10206	3.3749	33.8948	6.798	20.0929
BHMT	0	58.1172	0	0	0.0616949	2.49906	0	0.294426	0.504807	0.0155145	0.00578275	0.0245999	0.0303292	0	0.0147459	0.0317359	0.006034	0.00653435	0	0.0056584	0.0190636	1.0936	0.00712275	0	0	0	0	0
BHMT2	0.756304	57.9618	0.0263151	0.0431185	3.75709	0.242409	0.279927	2.37865	7.99804	3.03494	0.822572	0.881363	1.08707	0.176452	0.489251	0.261624	1.63925	0.314593	0.100932	0.414272	0.136602	1.42904	0.405425	0.318325	0	0.0230785	0.0332352	0.388021
BICC1	3.4161	0.49736	0.381781	0.112034	2.186	0.0755364	0.503066	0.671569	2.90631	2.3269	1.43507	0.888434	0.244571	0.982175	0.072056	0.155062	5.68367	0.871675	0.146803	0.761647	0.56555	0.500599	0.901789	0.448176	5.25716	0.132515	0.0241806	0.931241
BICD1	7.57803	5.17989	6.24019	3.7136	2.78902	3.15319	2.50396	2.74667	5.97387	4.13887	11.2492	3.61289	1.73667	3.05499	1.63698	1.98697	5.58777	1.60353	0.334956	3.44539	3.35873	0.404525	1.57186	2.03092	3.20247	4.95913	2.10281	3.0287
BICD2	10.1976	14.2107	14.9587	11.3775	22.4536	18.8237	8.94323	9.28402	13.4093	12.5312	11.6804	14.2167	11.4298	13.2295	10.4643	12.1134	11.7822	17.6835	8.11598	15.013	18.1613	55.4742	22.7577	15.0386	8.6036	9.95684	15.7715	10.6326
BID	10.3398	9.38172	16.5961	13.625	5.00133	11.6912	9.42875	12.8876	19.6361	4.31565	6.61132	12.6789	17.8647	6.74561	13.3386	12.9734	11.2707	18.8332	6.61191	6.52417	5.18191	9.47116	22.6133	12.5992	13.3981	14.5169	5.12662	17.2234
BIK	0.275396	0.368227	0.642041	5.37388	2.91296	10.219	0.253297	1.59899	0.242486	0.313192	0.165287	0.191563	0.606954	0.375223	2.97183	0.969674	0.618552	0.808993	5.38671	0.09707	0.216873	11.0105	0.454506	4.3662	0.295292	3.0125	0.530628	13.1944
BIN1	4.51546	10.2559	13.6302	0.799999	11.9067	24.6692	6.17952	9.99783	24.1967	9.18125	11.6628	15.5335	9.35791	21.5816	29.9829	18.2444	16.6788	20.3607	47.4924	10.436	6.46314	12.0375	9.00004	24.9875	32.4107	15.4004	6.64465	67.5416
BIN2	4.5396	4.58385	3.6551	0.379404	3.27036	0.844951	2.53805	3.42406	1.0737	1.2909	6.38049	3.00104	4.50795	6.5286	2.02043	16.1208	11.193	6.99813	4.24578	5.64119	3.52508	3.21538	6.53421	1.69756	1.90523	2.29801	1.44131	23.5107
BIN3	25.5555	37.1336	23.0841	16.1564	36.8886	29.8649	59.4108	58.5055	17.6994	34.9907	30.1571	11.6124	101.133	39.634	75.9839	18.3751	32.322	66.3147	40.6269	35.5037	36.6224	22.638	18.5406	68.3173	28.2579	35.3178	47.2685	28.5743
BIN3-IT1	0.337811	0.0837303	0	0	0.276487	0.0150453	0.185597	0.0548615	0.0461018	0.110587	0.0659837	0.00699475	0.0872547	1.63456	0	0	0.0885536	0.214486	0	0.533752	0.525285	0	0.047517	2.6465	1.12941	0.605674	0.800508	0.221687
BIRC2	22.8383	16.4757	6.04936	10.9474	16.5453	12.4688	17.5643	22.3793	25.6346	21.1169	29.4927	590.255	21.6459	6.71196	5.69212	17.6629	24.7329	20.6359	95.6913	20.0206	21.5402	19.1586	19.5328	2.84273	18.485	7.7208	12.4415	22.8895
BIRC3	9.60388	7.42974	0.924654	0.0249708	0.712907	0.932957	9.15976	5.28862	1.17785	2.28605	14.8963	87.2713	2.35487	2.72836	0.817819	11.2243	8.61277	3.27064	1.00239	3.70989	2.42813	6.67026	5.12075	1.35115	1.25254	1.48465	5.9281	67.9262
BIRC5	7.28808	5.51168	15.2571	13.5556	4.44243	22.745	23.6378	16.772	30.2197	18.2808	6.16	36.1541	11.8234	18.4329	12.2767	10.4397	15.2528	13.9277	11.016	19.2087	7.99303	17.44	7.80779	77.7078	39.1377	45.3887	22.3941	20.7215
BIRC6	8.37154	6.22072	4.84424	5.69931	7.73879	4.93989	3.47947	3.78535	5.73559	8.27308	5.03163	5.75748	2.41482	5.88367	1.57767	5.03501	6.21279	4.35333	2.09464	7.11753	10.1506	5.00186	6.12671	1.77705	5.07133	5.79136	2.9215	7.61636
BIRC7	7.31107	40.9064	97.3042	8.4747	42.3539	42.7963	36.6566	22.3038	36.9135	181.661	2.98515	0.921883	79.7636	239.964	497.135	18.1087	7.79798	82.1521	424.39	0.498569	0.769804	1.4631	221.57	228.649	0.453401	27.1412	725.945	17.8974
BIRC8	0	0	0	0.00744185	0	0	0	0	0	0	0	0.00573725	0	0	0	0.0148653	0	0	0	0	0	0	0	0	0	0	0	0
BIVM	8.19224	9.48986	10.6497	14.5695	8.44179	3.53446	6.65336	11.7711	6.21997	2.29375	7.3926	7.7255	7.4081	3.71329	2.27797	6.17984	8.4342	3.38837	3.65364	9.51267	10.6768	4.60323	3.07994	0.972831	14.0284	0.811448	7.17516	4.22318
BIVM-ERCC5	1.5621	0.000868428	0.00625761	2.37001	1.12963	6.83473e-06	2.20106e-05	0.230628	0.978228	0.000557759	0.000149383	1.73921e-05	0.0795666	0.607022	1.0619e-05	6.76525e-06	0.323157	1.47476e-05	6.02603e-06	0.0470059	0.0627994	0.0586594	0.000428291	1.04784e-05	8.43129e-06	1.96577e-05	1.72728e-05	1.12245e-06
BLACAT1	0.196529	0.476924	0.101066	0.374561	0.0505517	0.053056	0.492984	0.0759598	1.38789	0.253688	0.539546	0	0.230291	0	0.322331	0.16775	0.0644784	0.164687	0.0100491	0.549502	0.814866	0.276325	0.127392	0	0	0.0430243	0.0606201	0.0520821
BLACE	0.00524475	0.0121491	0	0	0	0.065241	0	0	0	0.0168678	0	0	0	0	0	0	0	0	0.0133092	0.00717465	0.0878396	0.0158562	0	0	0	0	0.195991	0
BLCAP	35.8384	46.3558	73.2202	35.4121	60.1129	37.2754	49.6146	50.1716	46.3542	36.3315	43.9817	47.6855	94.1654	47.5861	126.152	78.4445	67.6328	36.2258	68.1711	35.9999	35.1341	110.388	59.1369	42.6471	37.7875	51.2474	41.5289	52.005
BLID	0	0	0	0	0	0	0.05074	0	0.106829	0.0638297	0.0995113	0.306032	0	0	0	0	0	0	0	0	0	0	0	0	0	0	0	0.0968932
BLK	0.366948	0.181454	0.0998875	0	4.18032	0	0	0.312914	0.00491907	0.0409923	0.126139	1.71783	0.695226	0.164935	0.77573	1.54781	0.442584	0.130275	0.748449	0.3678	0.0463109	0.14374	0.111849	0.118186	0	0.0260338	0.144293	49.406
BLM	2.08731	0.503913	6.19554	2.73563	4.4738	2.64563	1.01525	1.60924	2.53518	3.6913	1.33849	2.5227	2.08008	4.48837	1.68728	1.57106	2.47843	2.74079	2.47008	3.32154	2.48493	1.34316	4.97084	3.04115	1.11651	4.91875	2.00438	4.41245
BLMH	26.0209	14.2293	25.2232	35.9228	14.2804	22.3605	18.4828	15.9326	16.523	8.93862	16.462	20.706	10.2858	6.38755	22.6698	11.6238	20.0616	18.2964	33.5115	18.4398	19.3428	105.049	16.4091	16.0144	16.1128	27.931	11.786	17.6015
BLNK	2.42139	8.79076	1.76066	0.338896	3.10107	0.57831	0.696828	2.68268	0.250514	0.77842	4.88492	1.31285	3.54347	0.589288	1.57492	10.4984	7.81328	4.00026	2.02936	3.80275	2.92317	19.1306	5.23724	0.604411	1.22341	1.24529	0.899843	47.878
BLOC1S1	91.0063	199.417	112.26	4.10794	44.6718	99.5318	138.798	177.011	52.4305	108.903	132.866	93.274	215.624	39.0091	214.307	193.113	104.673	230.667	457.175	106.379	89.2541	147.62	51.8546	23.9632	89.0356	75.9093	18.0443	100.645
BLOC1S1-RDH5	1.48284	1.23479	2.39427	0.000516224	0.460547	0.900455	3.38116	1.26033	1.56984	2.34097	1.04023	1.25164	1.42626	0.872654	1.20389	1.60346	1.46815	0.956376	0.98451	1.63187	1.96653	1.70698	0.564789	0.607282	2.15289	0.391151	8.86552e-05	2.25044
BLOC1S2	18.6049	27.7265	14.0604	13.1603	42.5588	14.8593	11.812	14.2051	11.4391	30.4481	14.6605	13.2555	25.0345	15.0185	19.0566	14.8066	22.0988	22.8228	6.32165	12.2845	11.768	31.3437	14.6902	6.00371	8.11716	9.54561	14.1381	21.6818
BLOC1S3	8.10142	4.80582	6.34441	6.34578	6.54354	9.98103	8.19947	7.55065	7.28857	3.92729	6.20836	8.7781	7.04354	10.5571	34.349	8.46228	6.59005	9.15296	13.3558	8.64287	7.47958	10.9695	5.33692	24.0881	12.3975	5.43091	12.1238	8.57991
BLOC1S4	11.8941	8.19324	7.36904	16.2076	5.07041	10.2553	13.0917	9.85777	10.9413	12.9425	8.85321	19.2666	10.1317	11.0198	12.4991	15.9448	8.27135	12.241	24.5047	10.2261	9.33244	16.0505	10.1913	8.51758	19.8328	17.9615	15.4	19.0672
BLOC1S5	9.21766	11.4758	11.2479	16.0907	10.9675	2.87961	4.46765	5.61249	7.44405	5.05399	8.92831	4.36603	4.68842	5.80617	1.83868	6.39694	8.16326	4.72913	6.15374	5.37472	6.10522	4.1422	9.96178	2.27721	5.84265	6.93458	11.0922	6.22685
BLOC1S5-TXNDC5	0.879628	2.81671	10.6198	6.37976	7.99807	0.000345148	3.68245e-05	0.00324296	0.00211369	0.541877	4.69412	0.245882	0.137231	1.52021e-08	0.709068	0.383477	6.52328	0.269618	1.00764e-10	0.136431	0.327338	0.118821	0.592119	1.44603e-08	4.22884e-05	1.30394e-05	3.689e-13	0.000196215
BLOC1S6	29.7213	24.7869	34.4498	31.9555	45.0097	10.3871	22.1621	23.973	14.127	45.3225	25.8855	14.0921	17.5355	20.6016	11.4559	20.7319	27.0471	11.0765	6.66216	20.1591	24.2866	12.4688	36.9901	10.2651	19.0554	42.6878	13.5516	26.5343
BLVRA	56.6167	31.9489	54.2529	36.0521	28.8576	342.692	41.7364	68.1466	46.9209	7.98116	43.3337	21.5247	91.5292	49.3319	96.5293	61.971	49.9065	94.1031	52.2264	39.1252	28.2449	35.2719	67.6781	81.9964	25.3994	43.6828	21.2098	54.7508
BLVRB	71.521	123.668	36.7491	93.0226	43.8419	124.894	105.192	77.5581	57.0065	39.08	30.9377	31.6852	78.4799	49.6198	202.934	128.13	76.8346	104.758	261.603	47.7814	38.243	133.372	50.6568	168.58	54.3519	59.3889	284.169	58.6774
BLZF1	10.0367	12.8675	10.7471	11.6571	9.22704	4.01647	3.90312	7.09392	11.3874	11.5904	11.8207	6.4223	5.33544	5.53116	3.44477	6.14026	9.04767	6.22832	2.68275	3.41859	4.21779	8.14237	5.69003	2.53377	3.44742	5.44989	4.285	3.26114
BMF	7.85904	8.00973	13.9849	10.048	3.91351	4.4067	4.98358	4.77606	0.913747	2.3375	5.8903	2.41661	5.88215	2.35044	10.4371	10.5479	10.6192	6.37831	4.59853	7.08235	8.49127	2.25007	4.29538	1.94069	14.381	2.92293	3.05175	4.63534
BMI1	32.4209	23.8651	21.7336	44.8685	15.268	30.769	12.6548	23.5034	2.63007	33.5827	13.2969	41.7655	16.2061	11.9562	6.17881	29.2457	12.3999	12.3957	8.07618	26.7126	38.9404	9.80683	30.8714	2.68706	1.02636	15.3593	16.0639	12.0919
BMP1	15.3798	7.14288	6.92022	11.2759	13.2829	9.85891	36.0966	17.2904	21.7257	34.788	19.495	16.1161	16.1026	8.408	41.7531	13.9305	22.1348	31.4125	61.4122	14.3116	13.4332	14.3386	7.33094	44.9577	42.5171	14.9808	10.0609	3.22045
BMP10	0	0.210005	0	0	0.0173173	0	0	0	0	0.0124268	0	0	0	0	0	0	0	0	0	0	0	0	0	0	0	0	0	0
BMP15	0	0	0	0	0.0138227	0	0	0	0.0120608	0	0	0	0	0	0	0	0	0	0	0	0	0	0	0	0	0	0	0
BMP2	0.923733	0.623845	1.93755	0.143202	0.778048	0.0726922	0.478617	0.387674	13.7012	0.0846231	2.23696	11.4652	7.78473	1.27793	0.234889	0.283317	0.988934	0.422312	0.774147	0.275747	0.0630604	5.14283	1.65219	2.08384	21.3153	0.165134	0.311369	2.20722
BMP2K	8.19136	6.01558	2.66215	12.9129	15.4606	4.84621	3.7391	4.04216	3.29654	7.3632	5.99317	4.78519	4.98778	5.43057	1.60068	5.74123	7.81912	5.42734	1.21641	14.7907	17.3233	6.74969	7.88786	1.54379	2.25968	3.33144	1.94927	13.5437
BMP3	0	0	0.0130604	0	0.00370614	0	0	0.0074145	0.052123	0	0.0143094	0.00191241	0.00305087	0.0182788	0	0.0278329	0	0	0.0117632	0.00875228	0.00665226	0.00509245	1.77194	0.0184167	0.0598987	0	0.0158786	0.0872124
BMP4	1.02645	2.92313	10.0986	0.17474	0.384909	13.7076	0.5667	4.10705	1.09497	0.320268	2.27791	14.4489	1.70867	1.36841	1.20976	5.52684	2.2281	1.56455	4.69679	0.286042	0.0616746	4.35484	2.27613	5.48589	22.7601	0.172362	2.62251	2.26705
BMP5	0.012672	0.489411	0	0	0.0077543	0.0279005	0	0.0604753	0.0126129	0.0186065	0.036664	0.0324857	0.0417689	0.0715	0.214383	0.0719897	0.0641436	0	0.0112343	0.0248786	0	0.0692308	4.48879	0.0367067	1.66298	0	0	0.208085
BMP6	1.62593	0.460185	0.973391	0.180287	0.356316	0.0882164	0.335201	1.1466	2.09421	0.310736	2.08999	0.583894	0.10522	1.58794	0.19573	1.1694	2.65835	1.04929	0.486579	0.575839	0.109917	0.531609	0.443192	0.547052	9.81261	0.535648	0.591195	4.6901
BMP7	0.0557824	0	5.01196	0.0402195	2.25085	29.7404	1.99103	0.191016	17.6285	0.109812	0.0473979	0.0471912	2.08969	28.5678	25.0116	0.0446463	0.179742	3.60145	13.8034	0.0222647	0	15.55	0.0924076	0.733087	28.3915	16.4606	0.637103	0.509205
BMP8A	2.74566	0.472031	0.157782	0.150321	1.26687	1.07967	1.47137	1.21498	2.17254	46.7685	1.13529	0.591187	0.907706	0.682441	4.0076	0.465301	2.05438	5.37232	0.388854	2.02135	2.44073	0.971843	1.70068	4.59685	0.427332	1.41348	0.773314	2.93489
BMP8B	16.9718	1.42803	0.156829	0.0531438	3.33695	6.30241	4.29127	9.08166	20.1332	97.3541	2.97649	0.373449	0.287558	1.19849	1.65177	1.01597	0.736973	1.73936	0.332869	2.71089	3.53411	0.372312	1.11137	2.11041	0.709995	8.63386	5.25183	2.73557
BMPER	0.140841	1.44074	0.126944	0.021468	0.0733714	0.042307	0.340111	1.093	5.30291	0.212722	0.460666	0.651343	0.127951	0.107264	0.0315624	0.0167958	0.587289	0.0395993	0.0906339	0.19541	0.0526216	0.204681	0.210106	0	7.45181	0.011741	0.0172841	0.265575
BMPR1A	9.61163	9.09221	18.0748	13.9244	8.79232	6.86097	4.52308	8.55931	7.72023	11.308	5.89739	10.873	5.208	6.94748	4.62202	4.52991	6.49188	4.77543	3.3901	7.66251	9.05641	4.90046	10.2896	2.5628	7.40126	7.31488	4.85516	5.90719
BMPR1B	6.4863	0.123156	0.0378223	5.02811	3.8288	3.49518	0.0734362	4.50776	2.30396	7.70344	0.529921	0.117781	0.818843	0.381226	0.118988	0.00457433	0.290215	0.268242	0.0732718	0.0133299	0.0533539	0.0839001	0.0715376	0.131932	2.24774	0.0399564	0.067275	0.960757
BMPR2	26.5866	10.876	6.07395	12.7228	21.4654	76.0458	5.36118	5.0249	12.4337	8.82133	9.51328	6.24575	13.0255	15.8532	11.3559	6.29663	10.6967	10.3888	2.45289	11.5997	15.7594	6.67504	7.23993	2.01485	10.7919	6.6642	2.32871	4.60413
BMS1	8.6633	8.45735	5.80696	11.0617	11.0366	4.01436	4.62459	4.48271	6.91087	12.1983	5.28892	9.96838	4.70165	7.7978	3.92159	4.69622	5.87219	5.7317	3.40239	7.68006	7.70866	10.5365	8.85929	6.3486	5.3418	5.91829	7.35833	9.16314
BMS1P17	0	0	0	0	0	0	0	0	0	0	0	0	0	0	0	0	0	0	0	0	0	0	0	0	0	0	0	0
BMS1P18	0	0	0	0	0	0	0	0	0	0	0	0	0	0	0	0	0	0	0	0	0	0	0	0	0	0	0	0
BMS1P20	7.06402	4.98978	6.71709	3.62396	8.2439	3.93935	3.19218	5.99377	8.59622	5.87516	4.50443	3.47566	6.15784	7.01207	7.50868	136.954	5.45428	4.57207	6.25047	4.18443	3.86055	5.42763	11.423	13.5671	7.89783	4.83389	11.2187	14.6096
BMS1P4	1.02112	2.03552	1.42392	0.869321	1.93757	0.481422	0.79804	0.577882	1.20856	2.14657	1.06551	1.62636	0.862063	1.83566	0.302596	0.921121	1.46541	0.918014	0.186517	1.40006	2.37972	1.14658	1.89946	0.784002	0.928222	0.62851	0.532355	1.7032
BMS1P5	0.0601627	0.225827	0.0926235	0.0302956	0.253467	0.0862746	0.123382	0.156675	0.168068	0.270413	0.0366045	0.213964	0.0716767	0.174656	0	0.172654	0.0705326	0.0955922	0.0216007	0.195684	0.416457	0.188911	0.42635	0.0416925	0.183419	0.0519455	0.0367038	0.17316
BMS1P6	0	0	0.00469833	0	0	0	0	0	0	0	0	0	0	0	0	0	0	0.003321	0	0	0	0	0	0	0	0	0	0
BMX	32.7474	0.266178	0.0412044	0.180369	0.195927	0.0483932	23.8116	41.3019	0.219522	28.8442	0.151976	0.390827	0.0965802	0.528928	0.029906	0.186484	1.40652	0.297316	0.159018	0.286196	0.0964157	0.467337	0.081379	0.149489	0.147595	0.137329	0.228056	12.5249
BNC1	0.00814051	0.0243904	0	0.00300116	0.376862	0	0.0382105	0.0200829	0.921323	0.0288215	0.0532191	3.01805	0.0409643	0.015943	0.0080557	0.02822	0.109139	0.0245134	0	0.0086732	0.00325169	12.3498	0.0311966	0.0340682	0	0.0113417	0	0.19988
BNC2	3.41865	4.0697	9.66066	2.2141	2.47051	4.20934	1.85634	1.52189	0.962516	3.03651	3.55932	1.7273	2.47816	7.60515	1.97704	3.57783	5.56993	2.93278	4.05277	4.24617	5.61131	1.08958	2.78482	1.85012	5.89613	7.30205	0.61794	0.55811
BNIP1	6.05124	6.64009	6.62212	5.86299	7.43598	5.12232	12.9042	7.32118	7.43987	5.68419	8.10553	8.12832	12.0642	7.74206	4.43626	6.13465	8.76957	10.328	10.8898	3.97445	3.89695	10.7976	5.3258	10.9271	3.82408	7.86587	10.8901	9.84519
BNIP2	28.9077	20.2603	22.5929	35.3248	54.1508	24.9893	16.7744	22.9307	15.99	26.8052	22.0382	19.2628	18.496	23.2223	16.5139	22.6513	29.0147	14.8414	11.8868	23.6791	28.257	18.234	27.5034	10.0247	8.59248	33.5182	8.07693	25.1322
BNIP3	14.0974	59.0134	20.8838	40.1499	3.17227	57.425	14.7988	9.66596	67.7278	2.02486	26.7824	153.597	11.9816	266.121	21.5189	14.4948	8.93595	20.9154	23.8698	40.3148	39.8007	51.93	22.9792	22.1552	8.40258	12.4217	20.9272	8.95339
BNIP3L	27.0542	31.2093	39.8701	36.6424	36.4948	27.6359	31.5573	35.1677	32.6955	27.3227	47.1641	36.742	27.309	41.9675	11.461	45.9218	61.3561	37.3598	22.4638	52.6542	58.8109	47.984	27.7554	16.9386	32.2575	34.8419	13.6034	13.667
BNIPL	0.0615525	0.0650288	0.0674975	0.0132885	0.0810476	0.096731	0.039535	1.39504	0.159481	0.205483	0.054936	0.0754679	0.0631989	0.257235	0.163389	0.0265525	0.0283107	0.217405	0.0386903	0.0215578	0.0483739	64.1322	0.959786	0.0423172	0.328661	0	0.0384263	0.131519
BOC	2.2413	0.597394	1.14737	4.06349	7.67068	0.353173	0.812793	7.54267	2.25797	2.05405	8.03449	3.00658	1.07946	0.611198	5.33214	4.89754	4.18375	1.06876	1.24639	1.56974	1.70626	3.29433	0.790041	2.10266	11.7096	0.805771	0.295588	6.45885
BOD1	21.9061	28.0538	24.7562	27.9029	18.0856	19.9811	25.4794	26.286	18.3754	11.9157	15.8455	17.7993	37.7405	18.9748	9.59885	15.8687	17.099	18.3008	27.8158	21.0479	21.4159	18.1543	21.0907	25.6769	17.6706	22.8388	31.9723	16.6323
BOD1L1	7.34218	4.57768	4.1441	8.34338	11.8598	4.51192	3.43678	3.25301	6.39462	9.01318	5.52975	5.91646	3.18184	6.07933	1.53459	5.08783	5.21731	3.69858	3.16517	8.61859	10.6964	4.17269	5.57274	4.90986	15.0654	13.1315	7.47903	19.1237
BOD1L2	0.00930625	0.0183735	0.0235207	0.0312748	0.0153445	0	0	0.0173037	0.00469296	0	0.0106501	0.00662845	0.0119728	0	0.0386654	0	0.0109427	0	0.0149219	0.00456464	0	0	0	0.442451	0	0	0	0
BOK	6.8324	21.8624	7.51243	8.30035	0.513915	21.3516	7.4405	2.0113	27.7568	9.76062	2.55334	5.14504	6.31923	2.09194	23.1211	9.30696	6.99476	4.96176	70.0851	5.15766	1.37571	57.5191	18.3809	9.25314	7.45512	23.6086	1.38215	2.02236
BOK-AS1	0.0247845	0.0940736	0.0231592	0	0	0	0	6.7727e-10	0.051218	0.0367761	1.12843e-08	0	0	0	8.7221e-10	0	0	0	0.056136	0.0297968	0	0.0647045	0.14154	0	0	0.119787	0	0
BOLA1	11.7041	21.047	17.2238	10.219	2.83552	12.5559	10.263	19.5993	13.3488	10.1766	10.1972	6.00699	37.37	8.7637	13.5991	20.4145	8.29238	16.0616	87.4986	10.7014	9.35318	16.142	14.4251	17.6936	16.2772	10.2538	35.9692	8.14999
BOLA2B	0	0	0	0	0	0	0	0	0	0	0	0	0	0	0	0	0	0	0	0	0	0	0	0	0	0	0	0
BOLA3	56.2066	59.5264	41.1879	36.1459	45.1313	46.6422	68.5027	45.7694	33.828	47.7276	32.7362	65.3243	87.1986	80.5411	108.954	45.1925	41.163	115.769	118.781	33.9731	26.6762	40.4085	43.1619	109.931	26.5566	88.5831	104.982	44.9423
BOLA3-AS1	8.01506	3.09078	12.8908	8.51526	2.83364	1.90236	0.546246	2.54508	9.65934	2.56137	4.28106	3.23753	3.5768	6.23903	14.3572	2.13016	3.34271	3.43952	5.8825	0.731313	0.434011	0.231668	2.07486	1.3834	3.78337	1.39216	9.9238	1.30998
BOLL	0	0.01516	0	0	0	0.0075074	0.0506	0	0	0.0085807	0.00800335	0.0120419	0.00652535	0.0385638	0.0172883	0.0087791	0	0.0110868	0	0.0060855	0.0208667	0.0115081	0	0.0404385	0	0.0220453	0	0
BOP1	3.37711	13.667	7.15336	2.53438	2.23553	26.2715	70.9838	27.3241	59.4702	22.3918	5.37686	40.2371	4.9489	36.0262	16.4135	36.9386	4.38509	7.17796	10.6734	24.3578	21.0422	51.0207	29.6096	106.574	82.1815	27.9366	124.52	27.8165
BORA	2.72681	2.93069	2.40139	3.85994	3.6503	2.89752	4.74693	4.18335	3.78632	3.84999	1.61912	4.12333	1.97213	2.49845	1.07359	4.07038	3.05222	1.849	0.999606	4.39822	4.0394	3.41986	4.51814	1.94518	1.64596	3.71847	1.12359	3.24297
BPESC1	0	0	0	0	0	0	0	0	0	0	0	0.00645735	0.0058124	0	0	0	0	0	0	0	0	0.0093924	0	0	0	0	0	0
BPGM	20.4721	15.9644	23.576	9.61782	19.0304	15.3442	18.7166	22.6377	6.90358	37.7835	24.1674	11.7766	13.2497	12.8198	14.4998	22.098	21.7417	19.015	11.003	10.7843	11.7071	13.6746	16.9567	11.7727	12.4987	14.3505	13.03	12.5593
BPHL	9.53316	32.9081	22.7542	42.8823	25.1357	9.97006	6.01733	11.3201	10.4422	8.43197	8.45919	5.4342	18.862	7.46636	7.68191	8.69191	16.5325	12.237	30.1746	6.37645	7.50415	6.05905	20.8492	15.4574	24.7217	16.3775	54.5014	5.49255
BPI	0.203227	0.139212	0.198656	0.0627749	0.0548968	0.0425783	0	0.00875465	0.114711	1.03997	0.105339	0.126812	0.0829879	0.0888477	0.0922977	0.0722015	0.0723771	0.359576	0.103344	0.0429179	0.0192322	0.0212092	0.0556543	0.09874	0.346192	0.0325287	0	0.237596
BPIFA1	0	0	0	0	0	0	0	0	0	0	0	0.0137063	0	0	0	0	0	0	0	0	0	0	0.132837	0	0	0	0	0
BPIFA2	0	0	0	0	0	0	0	0.0510032	0.394317	0.0477938	0	0.0267192	0	0.263611	0	0	0	0	0	0	0	0	0.559238	0	0	0	0	0.842263
BPIFA3	0	0	0	0	0	0	0	0	0	0	0	0	0	0	0	0	0	0	0	0	0	0	0	0	0	0	0	0
BPIFA4P	0	0	0	0	0	0	0	0	0	0	0	0	0	0	0	0	0	0	0	0	0	0	0	0	0	0	0	0
BPIFB1	0.0155026	0	0.0200428	0.0083342	0	0	0.0571178	0.0196241	0.0910902	0	1.65477	0	0	0	0.440593	0.474168	0.019242	0	0	0.00979925	0	0	2.87065	0	0	0.149179	0	0.597132
BPIFB2	0.00791645	0.0317441	0	0	0	0	0.0533175	0.0196735	0.119245	0.0873533	0	0	0	0	0	0	0.0488084	0	0	0	0.011738	0	0.505213	0	0	0	0	0.0480628
BPIFB3	0	0	0	0	0	0	0	0	0	0	0	0	0	0	0	0	0	0	0	0	0	0	0	0	0	0	0	0
BPIFB4	0.457166	0	0	0	0	0	0.327537	0.0599997	0	0	0.0203024	0.0175517	0	0.396353	0.0186688	0	0.265558	0.0101809	0.0146885	0.0592915	0	0	0.009273	0	13.2818	0.0275954	0	0.171393
BPIFB6	0	0	0	0	0	0	0	0	0.0267562	0	0.0116133	0	0	0.115697	0	0	0	0	0	0.0119943	0	0.122652	0	0	0	0	0	0
BPIFC	0	0	0	0	0	0	0	0	0.0082224	0	0	0.00610575	0	0.0458082	0	0.0160854	0.0110259	0	0.0284374	0.00810385	0.00918695	60.0181	0.0230435	0	0	0	0	0
BPNT1	18.8023	25.2763	16.8803	25.057	7.83734	13.38	22.592	14.2988	15.7314	46.8216	25.1928	8.13418	17.481	10.2929	9.33827	14.2226	14.2425	5.69395	10.0968	7.03601	7.17113	15.6962	11.2149	6.09918	19.385	17.5968	15.7868	19.0051
BPTF	11.6621	12.6921	10.8803	7.25223	7.8075	4.17276	6.34248	3.40792	9.03773	5.55757	7.24205	5.07297	2.9887	7.8107	3.17875	7.36754	7.80992	2.83386	3.11076	9.64931	11.4028	4.70514	12.888	6.37035	26.3884	10.0344	11.9051	15.7523
BPY2B	0	0	0	0	0	0	0	0	0	0	0	0	0	0	0	0	0	0	0	0	0	0	0	0	0	0	0	0
BPY2C	0	0	0	0	0	0	0	0	0	0	0	0	0	0	0	0	0	0	0	0	0	0	0	0	0	0	0	0
BRAF	3.43319	3.85235	4.53605	2.73762	5.50448	1.38556	3.84638	3.99665	2.6306	11.8698	3.44416	2.73407	1.33261	3.71956	1.23025	1.57154	4.93082	2.30567	0.648022	2.62645	4.6505	2.05938	3.05063	3.32572	1.71164	16.8375	2.29605	2.94338
BRAP	5.69845	7.80567	6.39806	11.4098	8.04069	5.5835	7.93201	6.31407	6.00216	9.72219	5.61507	6.62596	4.91902	7.41286	3.93348	6.9446	5.87557	4.43198	5.60776	8.10767	9.29059	7.46168	5.6146	5.43109	5.61414	5.90928	5.49718	6.69316
BRAT1	11.1547	14.3238	13.2714	5.42401	10.9528	46.1204	31.1461	21.1392	21.6561	21.6764	13.3506	15.9107	37.1104	23.1872	82.9008	21.4033	8.95672	43.9286	46.961	11.8264	11.4308	24.2475	19.816	72.459	29.8145	21.9625	18.5255	19.1654
BRCA1	1.96554	1.50416	7.50944	2.33824	6.84316	3.126	1.92524	2.50776	5.9972	5.24421	1.9561	5.45676	4.35765	3.45077	3.9004	2.1587	3.43561	6.36109	4.2343	4.0602	2.16175	2.87883	3.69674	4.26684	2.90018	10.8842	10.1124	4.04763
BRCA2	0.860853	0.313966	0.438792	0.759887	1.3675	0.812966	0.903498	0.563763	1.24813	0.994187	0.429917	1.04759	0.434377	0.392691	0.169211	0.447514	1.0882	0.734517	0.142011	2.24496	2.04304	0.450184	1.58986	0.283736	0.431599	0.984411	0.334922	0.988877
BRCC3	8.91379	7.94046	6.83458	10.9155	15.435	6.86999	5.92947	6.73731	6.78773	5.60006	7.04647	12.8216	4.77297	10.2454	3.62814	5.83762	8.05448	5.85663	3.72073	6.86876	7.18931	8.58569	6.35414	2.57282	5.98327	7.94597	3.77544	7.88111
BRD1	9.35236	8.56625	14.4146	13.5861	7.80368	12.2952	6.00232	6.14196	17.5694	10.1073	5.67277	6.48404	8.20566	11.062	13.8387	14.2095	6.93713	5.47303	20.3853	8.41718	10.4962	13.8022	11.7928	10.993	17.5941	15.4235	5.29724	8.4591
BRD2	2.64064	2.90805	3.91303	4.27039	2.10447	1.10012	2.60588	2.03572	2.46075	1.95602	4.8179	2.82109	1.95802	2.11097	2.18741	2.96993	3.39087	3.52563	3.23618	2.86152	3.20039	2.30971	2.64933	2.70544	3.22349	2.45114	4.92495	2.89178
BRD3	4.51679	4.3474	16.0962	5.1944	6.66958	6.06055	2.63454	1.85255	7.37895	3.04117	7.62898	6.77632	3.6135	7.40282	7.13771	3.26281	8.1066	4.8304	10.4064	14.6874	16.5352	3.28122	6.30959	9.94772	17.6823	7.31895	9.30674	11.7545
BRD4	11.0651	11.9834	19.5915	15.2929	13.1359	21.5555	17.7238	10.7371	12.7291	9.20361	19.5099	19.7523	8.18453	42.0624	50.6272	10.2301	18.5542	10.4306	16.9263	29.6811	27.1001	18.0773	13.279	76.5755	57.5528	29.6729	41.2782	33.3803
BRD7	25.7222	24.0595	32.2386	37.178	22.9116	17.5618	14.4584	18.9117	22.7948	13.3434	21.4697	19.0066	13.1765	23.5304	12.8052	13.3309	26.5929	12.1544	14.26	26.8299	26.3408	27.5258	15.5297	37.0655	20.3078	32.0043	33.1417	32.7471
BRD7P3	0.00999061	0	0	0.0057005	0.00622485	0.048964	3.04733	0	0	0.0225376	0.0296487	0.0284766	0.0124214	0.0280223	0	0	0.00651505	0.00550775	0	0.00955617	0	0	0.013925	0.0263099	0	0	0	0.0210686
BRD8	15.4407	17.9656	17.1506	14.8235	12.6074	13.3458	8.71624	26.801	14.823	12.7972	12.3185	9.89229	15.6927	5.7521	5.71299	10.261	14.0476	9.97802	17.7167	12.4178	13.2723	13.8059	12.5403	4.35134	10.5909	7.09144	9.4009	9.40275
BRD9	12.1713	11.3494	14.753	12.632	7.62144	46.886	16.0536	16.4171	10.5869	14.6439	10.1283	15.7386	21.5577	19.1944	5.76992	16.4021	7.73693	26.4239	31.8584	16.0511	16.0033	16.7504	11.1749	45.8845	32.1209	15.2825	34.6858	19.4916
BRDT	0	0	0	0	0	0.0247606	0	0	0	0	0.0141445	0.00931403	0	0	0	0	0	0.0094777	0	0.00413565	0	0.0095565	0	0	0	0	0	0
BRE	25.4734	14.7486	30.6828	33.2534	27.7305	20.4791	25.8061	20.3062	21.4636	12.2736	23.8436	26.787	10.965	20.9463	80.6056	15.475	24.7786	13.4529	43.617	28.0894	25.944	23.3471	11.3803	29.1254	17.2948	22.6502	42.2855	19.357
BREA2	0.154646	0.140708	0.524	0.100842	0.0453803	0.215171	0.666009	0.137939	0.275314	0.225937	0.217448	0.0311584	0.707711	0.517391	0	0.167304	0.106744	0.449806	0.466112	0.167964	0.212545	0.234845	0.335458	0	0.727783	0.0785589	0.11193	0.187573
BRE-AS1	0.237593	0.613718	3.56696	0.0760589	12.3005	0.512479	0.598665	0.54239	0.425225	0.335616	0.65581	0.818489	7.97729	23.5625	1.96541	0.206766	0.774064	0.542287	0.624002	3.87542	2.38794	0.540914	0.157347	10.5139	0.88385	0.387864	0.0696519	1.17627
BRF1	6.16287	5.3654	5.1028	8.20593	9.55346	8.60899	7.61311	6.98247	4.62174	8.17764	5.99032	7.28783	9.67075	7.81877	21.4167	12.3119	6.06677	7.74742	18.2405	9.60429	9.458	13.0635	6.23611	17.4076	24.1599	16.2241	13.6382	7.81063
BRF2	11.8347	13.4832	13.2995	11.4064	7.5003	8.73494	21.7204	13.9529	3.6415	19.3604	9.63587	6.03906	8.96672	9.02482	6.69574	11.3565	11.0272	8.85889	11.5825	6.62272	6.20233	7.62204	4.46004	12.1407	11.7756	11.0521	10.2835	5.75993
BRI3	165.632	259.857	169.13	123.507	246.711	265.38	446.932	206.137	126.29	191.928	69.395	185.662	496.124	411.535	729.407	349.539	115.075	269.9	477.741	242.005	217.831	70.1367	249.098	1041.91	190.802	368.815	709.466	266.843
BRI3BP	2.19515	3.04786	3.27424	6.05891	4.40804	1.6738	2.59259	1.46673	6.19834	5.86887	3.07447	7.16134	3.03294	6.97031	5.76206	2.10975	3.32865	9.95408	4.41413	3.75854	3.11519	4.9923	3.74085	12.6726	1.30271	8.56551	3.53936	7.94222
BRICD5	1.00606	0.975058	0.998391	0.413318	0.420055	3.20073	0.975609	0.548961	1.20197	1.1045	0.710796	1.33766	1.93586	2.31296	2.50358	1.4005	0.578533	2.89769	4.32475	1.517	1.32856	1.48451	1.41068	2.49394	4.27725	1.93078	3.16047	2.35386
BRINP1	0.022499	0.0689016	0.0291834	0.0310063	0.432475	0.0325485	0.02698	0	0.0110622	0.0582805	0.00911026	0.0234551	0	0.0955574	0.0510203	0	0.050057	0.0418365	0	0.0194986	0.00545635	1.29184	0.00608685	0.0839648	0	0	0.232832	0
BRINP2	0.00344902	0	0.00447569	0.00366018	0.0150469	0	0	0	0.322225	0	0.0981862	1.09379	0	0.0229287	0.0114059	0	0	0.0058189	0.0171991	0	0	0	0	0.0515549	0.102328	0	0.023903	0
BRINP3	0	0	0.0139218	0.0171224	0	0	0	0	0	0.0152695	1.08356	0.0543899	0	2.84113	0	0	0.0387898	0.0312275	0.0188158	0	0.00584735	0	0.10843	0	0	0	0	0.0493412
BRIP1	1.6771	1.80858	2.09958	1.20811	1.23274	1.23439	1.2586	1.68163	1.64058	1.0505	0.425143	1.95969	0.78227	0.967654	1.29087	0.782826	1.49656	1.88655	1.00924	2.05721	1.64502	0.753973	3.31671	1.04139	1.8676	1.69863	0.889694	1.33238
BRIX1	40.1031	32.0763	38.1305	35.6469	29.9639	25.2626	32.5204	39.0854	37.4254	31.9632	29.1187	56.0684	48.0441	40.7517	13.3275	25.2706	34.0135	60.4832	29.8583	30.9575	27.0454	35.0187	26.2646	20.0224	28.254	33.3898	35.6696	28.7931
BRK1	157.942	228.924	580.493	165.547	175.743	227.458	151.589	184.355	273.895	253.052	256.624	188.17	233.1	127.976	418.385	213.222	247.435	155.811	827.588	144.542	145.499	298.057	233.288	174.283	117.447	98.2766	186.979	156.239
BRMS1	24.3952	14.6119	31.7918	34.4288	26.8282	48.0123	42.0414	35.9455	21.9894	18.2661	28.3748	50.0305	50.9267	36.0652	68.0281	36.8211	25.9154	32.3449	71.8284	32.0303	27.7954	108.647	25.1954	103.526	28.0541	47.1487	86.5795	41.7021
BRMS1L	5.08774	5.83878	3.69819	6.83598	10.5823	3.06596	1.68745	3.96075	4.93183	5.96851	5.69476	5.02934	3.60263	3.37109	2.13379	3.49016	5.39459	3.15259	1.58381	3.36408	3.82259	4.89982	4.06001	1.15947	4.59172	4.63184	1.57295	1.42924
BROX	18.1214	22.5149	19.2383	20.2321	16.477	15.4285	13.9533	14.8241	19.8091	25.6665	16.4622	12.1578	17.1489	14.4353	17.0018	19.296	19.36	8.60261	15.8234	16.4739	19.5614	13.4032	10.3596	8.36222	13.1422	17.6566	12.8244	8.81658
BRPF1	6.25545	3.48441	16.1649	5.27546	5.64079	6.6521	6.23962	3.71894	9.37967	11.6257	4.5687	8.44242	5.76056	4.69832	18.0294	7.1364	5.7027	5.69543	26.7814	6.98172	7.76424	7.4717	8.00028	10.094	4.28324	4.85928	5.0112	6.48889
BRPF3	5.28599	7.34061	10.3699	12.4696	7.84499	3.90321	5.02102	3.84032	5.38539	3.91832	8.39524	7.08839	4.07879	8.64089	7.39259	5.25626	7.21062	5.34384	6.20883	6.0483	7.26699	5.5091	7.90869	4.01608	6.93968	8.04516	11.8726	4.62547
BRS3	0	0	0.020562	0	0	0	0.072016	0	0	0	0	0	0	0	0	0	0	0	0.0218805	0	0	0	0	0	0	0	0	0
BRSK1	5.07174	1.48778	1.6182	0.95876	12.4468	3.24844	3.59496	6.51548	1.46334	54.565	4.08395	0.261814	3.99366	4.85163	24.956	0.921931	0.840404	3.00255	0.644837	0.179392	0.139468	0.362248	3.06793	15.4923	17.9871	6.29305	6.7199	1.31478
BRSK2	2.03525	0.467033	0.547737	0.16931	0.266408	1.38971	0.671382	0.00960357	0.978743	1.24216	0.0717059	0.0124431	0.259112	0.699065	0.647404	0.133905	0.0513274	0.57247	0.667469	0.00523105	0.0172246	0.0700916	1.05913	2.53991	0.152698	0.182263	4.36589	1.07851
BRWD1	14.2873	13.8278	4.16539	7.67681	15.6463	6.32264	6.83582	11.3842	10.7508	7.9711	7.88254	6.44702	7.27103	9.84278	4.7855	4.72429	7.85975	5.4311	4.19125	4.9895	7.1785	5.87749	8.39331	2.20472	6.73905	5.0964	4.76227	9.18544
BRWD1-AS1	0	0	0.0289654	0	0	0.0419047	0	0	0	0	0	0	0	0	0	0	0	0.0328459	0	0	0	0.0592965	0	0	0	0	0	0
BRWD1-IT2	0	0	0.015643	0	0	0	0	0	0	0	0	0.0169343	0	0.864321	0.0539795	0	0.015068	0	0	0.247472	0.323305	0.390562	0	0.140529	0.558238	0.357342	0.638	0.415551
BRWD3	2.55497	3.93623	2.46542	2.73386	2.89088	1.87599	1.30288	1.58312	3.25362	1.86119	2.04262	0.862506	0.68293	2.96508	1.11971	1.63333	2.64276	1.2969	1.19893	2.62162	4.81105	1.99601	3.47066	0.640723	1.16872	1.35898	1.04444	1.74706
BSCL2	28.7867	18.6995	29.6746	17.4841	13.7158	50.6923	95.1636	46.3578	37.1741	27.7047	44.1032	21.4169	103.471	10.0893	97.0932	38.9281	27.4962	33.9913	122.718	21.0596	18.8904	21.4017	6.43578	49.4889	63.953	24.157	92.7138	21.6654
BSDC1	29.2937	27.3803	16.8989	26.8936	23.3452	27.336	18.02	22.0846	19.2888	27.0563	37.7356	27.9286	22.8915	23.6472	28.543	19.2781	22.7769	15.9712	13.2463	17.7278	19.9026	31.7906	19.1949	15.0099	30.413	13.95	16.023	22.7543
BSG	601.282	357.322	444.625	1286.1	1095.24	1393.62	1228.58	902.101	619.047	847.808	486.296	611.086	278.841	987.827	2678.12	498.832	314.918	269.709	2351.3	918.091	1022.12	465.834	357.947	588.257	559.392	496.14	908.248	255.085
BSN	0.0430863	0.166582	1.14716	0.0344593	0.106081	0.0957402	0.267089	0.137523	0.314852	0.0630454	0.19876	0.0407672	0.207847	0.634291	1.42766	0.0557538	0.049958	0.0860745	0.211815	0.0453959	0.0670835	0.0228548	0.0709392	0.300561	0.10533	0.125486	0.60616	0.104708
BSN-AS2	0.00944697	0	0.114972	0	0.0194992	0	0.0160647	0.00529675	0.0706023	0.0211704	0.0106652	0	0.0317158	0.0543368	0.0140258	0	0.00556915	0.033912	0	0	0	0	0	0.0313588	0.0271269	0	0.0281224	0
BSND	0	0	0	0	0	0	0	0	0.0087953	0	0	0.0099551	0	0	0	0	0	0	0	0	0	0.125063	0	0	0	0	0	0
BSPH1	0	0	0	0	0	0	0	0	0	0	0	0	0	0	0	0	0	0	0	0	0	0	0	0	0	0	0	0
BSPRY	0.188361	0.214958	0.0406238	0.00637915	0	2.22554	0.141167	0.892181	0.140361	0.0277315	0.225582	0.0617083	0.202693	0.1116	0	0.959391	0.523317	0.327954	0.157537	0.118881	0.0333225	22.9356	0.860084	0	0.0430554	0	0.0783726	0.710925
BST1	21.2414	9.67852	4.08338	0.515941	1.6827	10.9431	8.17605	7.01187	5.97665	32.0215	11.5136	5.39053	8.21984	4.59948	8.6912	10.3154	8.1202	5.50966	2.70777	1.98715	1.27133	1.20993	2.65155	1.47874	2.12429	12.2208	0.616798	4.79977
BST2	203.734	338.705	29.6562	233.403	16.4989	149.579	469.498	395.608	13.9994	197.824	318.306	217.669	380.545	290.843	372.606	692.356	145.214	329.616	1494.74	462.978	266.513	31.6842	397.611	204.238	454.491	237.579	300.055	331.4
BSX	0	0	0	0	0	0	0	0	0.0260677	0	0	0	0	0	0	0	0	0	0	0	0	0	0	0	0	0	0	0
BTAF1	7.48245	7.01263	8.79713	7.62582	8.44167	6.93954	3.24736	4.00793	9.94941	9.15334	4.20707	8.97552	3.37945	6.24854	2.24937	5.8408	6.71451	3.67167	1.16949	8.76988	16.5962	7.76623	14.1135	0.729923	1.99718	3.86245	2.30224	6.3649
BTBD1	56.0011	25.5358	30.0324	55.0303	71.3679	16.0347	40.6375	33.0371	29.6126	57.0652	35.5803	28.9647	23.1151	33.301	17.9754	20.3462	32.0046	19.1566	15.3728	33.1002	39.0956	16.8103	50.166	12.7903	17.8463	36.5878	20.8811	24.4677
BTBD10	12.2865	6.83789	11.0685	12.5573	21.7443	50.9665	6.21	11.4009	10.9251	8.45387	11.5813	15.268	5.9532	6.20187	5.69314	11.1903	11.7181	8.02728	18.8891	7.63967	7.85287	18.1474	13.7857	4.23808	7.09862	6.60462	15.981	8.75862
BTBD11	0.169683	0.220211	0.0932272	0.0200913	0.146013	0.0456605	0.16874	0.318846	0.518676	0.0991605	0.330375	13.5217	0.859697	0.270023	0.187426	0.481249	0.584669	0.437697	0.611561	0.115873	0.0673223	18.1881	0.136185	0.213194	0.634121	0.171858	0.267931	0.762382
BTBD16	0.0358111	0.82872	0	0.0395677	0.00770635	0	0	0.0591388	0.614932	0.361622	0.16402	0.0502041	0	0	0	0	0.0087885	0.0563113	0	0	0	1.50105	0	0.0505303	0	0	0	0.0395344
BTBD17	0.0433113	0.0215425	0.390408	0	0	0	0	0	0	0	0	0	0.0325797	0	0	0	0.0111867	0	0.155524	0	0	0.039955	0.0185127	0	0.135084	0.0723133	0	0.083426
BTBD18	0.0076308	0	0	0	0.0157824	0.0388164	0.0376264	0	0.0113312	0.0116726	0.0086375	0.00975912	0	0.0229234	0	0.0352514	0.0137276	0.011079	0.00815155	0.0445019	0.119663	0.021114	0.016491	0.0247219	0.0471863	0.0161919	0.0233174	0.0586748
BTBD19	6.4747	2.45716	0.842916	3.15133	1.57164	0.647813	4.14016	3.21143	2.31694	21.4834	5.75868	4.58169	5.15505	4.79169	6.33156	0.873218	2.31917	3.83899	0.316132	8.06119	12.6908	1.02292	2.52579	2.3028	9.68815	2.24179	1.87263	2.04423
BTBD2	26.046	33.4875	37.6555	41.7103	19.109	60.5996	51.4958	23.3759	24.3379	14.9891	29.2886	48.682	56.7026	100.29	206.455	37.52	28.5859	18.3371	107.591	57.1523	54.6781	35.7231	36.5825	33.1592	89.3971	40.0065	115.198	43.9534
BTBD3	14.6373	12.9738	45.4738	33.0915	6.77128	13.6307	22.6352	10.8796	42.6121	22.9185	23.4137	5.66552	17.992	7.62751	6.62947	8.99609	22.0434	6.40422	13.7339	22.515	25.2243	10.1173	27.2173	5.41195	21.1325	20.5013	8.00506	5.79514
BTBD6	25.0493	16.142	3.38651	19.5027	23.7979	23.361	16.5007	18.658	13.1471	39.202	14.9459	18.8006	38.6165	27.4381	61.669	29.5497	12.6369	23.0539	22.1728	21.5169	18.8298	53.3475	17.549	42.067	49.8568	31.4442	26.2674	17.0639
[truncated: 23,453 more rows]
